# Supplementary material for: Beyond oil degradation: enzymatic potential of Alcanivorax to degrade natural and synthetic polyesters
Source: Environ Microbiol. 2020 Feb 27;22(4):1356–69. doi: 10.1111/1462-2920.14947 (PMC7187450; doi:10.1111/1462-2920.14947)
Supplement: Supplementary file 4 — Supplementary Table S3 Presence of phaC as a proxy of PHA biosynthesis in 750 Roseobacter genomes. [file EMI-22-1356-s004.xlsx]

## Sheet: genomes
Locus_tag	Species	Strain	PhaC_copies
ebc_000	Citreicella aestuarii	357	1
ebc_001	Antarctobacter heliothermus	EL-219	1
ebc_002	Celeribacter baekdonensis	L-6	1
ebc_003	Celeribacter halophilus	ZXM137	1
ebc_004	Celeribacter indicus	P73	1
ebc_005	Celeribacter marinus	IMCC12053	1
ebc_006	Celeribacter neptunius	H 14	1
ebc_007	Citreicella aestuarii	AD8	1
ebc_008	Citreicella marina	CK-I3-6	1
ebc_009	Citreicella thiooxidans	CHLG1	1
ebc_010	Confluentimicrobium naphthalenivorans	NS6	0
ebc_011	Cribrihabitans marinus	CZ-AM5	1
ebc_012	Defluviimonas indica	20V17	1
ebc_013	Dinoroseobacter shibae	DFL-12	1
ebc_014	Donghicola eburneus	SW-277	1
ebc_015	Hwanghaeicola aestuarii	Y26	1
ebc_016	Jannaschia aquimarina	GSW-M26	1
ebc_017	Jannaschia donghaensis	DSW-17	1
ebc_018	Jannaschia helgolandensis	Hel10	1
ebc_019	Jannaschia pohangensis	H1-M8	1
ebc_020	Jannaschia rubra	4SM3	1
ebc_021	Leisingera aquimarina	R-26159	1
ebc_022	Leisingera caerulea	13	1
ebc_023	Leisingera daeponensis	TF-218	1
ebc_024	Leisingera methylohalidivorans	MB2	1
ebc_025	Litoreibacter albidus	KMM 3851	1
ebc_026	Litoreibacter arenae	GA2-M15	1
ebc_027	Litoreibacter janthinus	KMM 3842	1
ebc_028	Litorimicrobium taeanense	G4	1
ebc_029	Loktanella atrilutea	IG8	0
ebc_030	Loktanella cinnabarina	LL-001	1
ebc_031	Loktanella fryxellensis	R-7670	1
ebc_032	Loktanella hongkongensis	UST950701-009P	1
ebc_033	Loktanella koreensis	GA2-M3	1
ebc_034	Loktanella litorea	DPG-5	1
ebc_035	Loktanella pyoseonensis	JJM85	1
ebc_036	Loktanella rosea	Fg36	1
ebc_037	Loktanella salsilacus	R-8904	1
ebc_038	Loktanella tamlensis	SSW-35	1
ebc_039	Loktanella vestfoldensis	R-9477	1
ebc_040	Maribius pelagius	B5-6	1
ebc_041	Maribius salinus	CL-SP27	1
ebc_042	Marinovum algicola	DG898	1
ebc_043	Marinovum algicola	FF3	1
ebc_044	Maritimibacter alkaliphilus	HTCC2654	1
ebc_045	Nautella italica	R11	1
ebc_046	Oceanibulbus indolifex	HEL-45	1
ebc_047	Oceanicola granulosus	HTCC2516	1
ebc_048	Oceanicola litoreus	M-M22	1
ebc_049	Octadecabacter temperatus	SB1	1
ebc_050	Palleronia marisminoris	B33	1
ebc_051	Paracoccus homiensis	DD-R11	1
ebc_052	Paracoccus isoporae	SW-3	1
ebc_053	Pelagibaca bermudensis	HTCC2601	1
ebc_054	Phaeobacter gallaeciensis	BS 107	1
ebc_055	Phaeobacter inhibens		1
ebc_056	Phaeobacter inhibens	T5	1
ebc_057	Phaeobacter inhibens	2.10	1
ebc_058	Phaeobacter porticola	P97	1
ebc_059	Poseidonocella pacifica	KMM 9010	1
ebc_060	Poseidonocella sedimentorum	KMM 9023	1
ebc_061	Pseudodonghicola xiamenensis	Y-2	1
ebc_062	Pseudooceanicola batsensis	HTCC2597	1
ebc_063	Pseudooceanicola nitratireducens	JLT1210	1
ebc_064	Pseudooceanicola nanhaiensis	SS011B1-20	1
ebc_065	Ponticoccus litoralis	CL-GR66	0
ebc_066	Pseudophaeobacter arcticus	20188	1
ebc_067	Pseudoruegeria lutimaris	HD-43	1
ebc_068	Roseibacterium elongatum	Och 323	1
ebc_069	Roseivivax isoporae	sw2	1
ebc_070	Roseivivax lentus	S5-5	1
ebc_071	Roseivivax marinus	ZL136	1
ebc_072	Roseivivax roseus	BH87090	1
ebc_073	Roseobacter denitrificans	Och 114	1
ebc_074	Roseobacter litoralis	Och 149	1
ebc_075	Alliiroseovarius crassostreae	CV919-312, CVSP	0
ebc_076	Aliiroseovarius sediminilitoris	M-M10	0
ebc_077	Roseovarius aestuarii	SMK-122	1
ebc_078	Roseovarius halotolerans	HJ50	1
ebc_079	Roseovarius indicus	B108	1
ebc_080	Roseovarius lutimaris	112	1
ebc_081	Roseovarius marinus	HDW-9	1
ebc_082	Roseovarius mucosus	DFL-24	1
ebc_083	Roseovarius nanhaiticus	NH52J	1
ebc_084	Roseovarius nubinhibens	ISM	1
ebc_085	Roseovarius pacificus	81-2	1
ebc_086	Ruegeria atlantica	1480	0
ebc_087	Ruegeria conchae	TW15	1
ebc_088	Ruegeria halocynthiae	MA1-10	1
ebc_089	Ruegeria marina	ZH17	1
ebc_090	Ruegeria mobilis		1
ebc_091	Ruegeria pomeroyi	DSS-3	1
ebc_092	Sagittula stellata	EE-37	1
ebc_093	Salinihabitans flavidus	ISL-46	1
ebc_094	Salipiger mucosus	A3	1
ebc_095	Salipiger nanhaiensis	ZH114	1
ebc_096	Sedimentitalea nanhaiensis	NH52F	2
ebc_097	Sediminimonas qiaohouensis	YIM B024	1
ebc_098	Shimia haliotis	WM35	1
ebc_099	Shimia marina	CL-TA03	1
ebc_100	Silicibacter sp.	TM1040	1
ebc_101	Sulfitobacter delicatus	KMM 3584	1
ebc_102	Sulfitobacter dubius	KMM 3554	1
ebc_103	Sulfitobacter litoralis	Iso 3	1
ebc_104	Sulfitobacter marinus	SW-265	1
ebc_105	Sulfitobacter mediterraneus	CH-B427	1
ebc_106	Sulfitobacter noctilucae	NB-68	1
ebc_107	Sulfitobacter noctilucicola	NB-77	1
ebc_108	Sulfitobacter pseudonitzschiae	H3	1
ebc_109	Sulfitobacter sp.	EE-36	1
ebc_110	Sulfitobacter sp.	DFL-14	1
ebc_111	Sulfitobacter sp.	DFL-23	1
ebc_112	Sulfitobacter sp.	PIC76	1
ebc_113	Thalassobius aestuarii	JC2049	1
ebc_114	Thalassobius gelatinovorus	B6	1
ebc_115	Thalassobius maritimus	GSW-M6	1
ebc_116	Thalassococcus halodurans	UST050418-052	1
ebc_117	Thioclava dalianensis	DLFJ1-1	1
ebc_118	Thioclava pacifica	TL 2	1
ebc_119	Tranquillimonas alkanivorans	A34	1
ebc_120	Tropicibacter multivorans	MD5	1
ebc_121	Tropicibacter naphthalenivorans	C02	1
ebc_122	Tropicimonas isoalkanivorans	B51	1
ebc_123	Tropicimonas sediminicola	M97	2
ebc_124	Wenxinia marina	HY34	1
ebc_125	Yangia pacifica	DX5-10	1
ebc_126	Sulfitobacter sp.	SK012	1
ebc_127	Sulfitobacter sp.	JL08	1
ebc_128	Sulfitobacter sp.	SK011	1
ebc_129	Sulfitobacter sp.	AM1-D1	1
ebc_130	Sulfitobacter sp.	D7	1
ebc_131	Sulfitobacter sp.	BSw21498	1
ebc_132	Sulfitobacter sp.	SK025	1
ebc_133	Sulfitobacter sp.	CB2047	1
ebc_134	Sulfitobacter sp.	CB-A	1
ebc_135	Sulfitobacter sp.	EL44	1
ebc_136	Sulfitobacter sp.	HSMS-29	1
ebc_137	Sulfitobacter sp.	20_GPM-1509m	1
ebc_138	Sulfitobacter sp.	NAS-14.1	1
ebc_139	Sulfitobacter sp.	S4J41	1
ebc_140	Sulfitobacter sp.	EhC04	1
ebc_141	Sulfitobacter sp.	15WGC	1
ebc_142	Sulfitobacter sp.	HI0027	1
ebc_143	Sulfitobacter sp.	HI0054	1
ebc_144	Sulfitobacter sp.	HI0040	1
ebc_145	Sulfitobacter sp.	HI0023	1
ebc_146	Sulfitobacter sp.	HI0021	1
ebc_147	Sulfitobacter sp.	HI0076	1
ebc_148	Sulfitobacter sp.	HI0129	1
ebc_149	Sulfitobacter sp.	TMED3	1
ebc_150	Sulfitobacter sp.	NORP99	1
ebc_151	Sulfitobacter sp.	HI0081	1
ebc_152	Sulfitobacter sp.	SK025	1
ebc_153	Roseovarius sp.	AK1035	1
ebc_154	Roseovarius sp.	MK6-18	2
ebc_155	Roseovarius sp.	MCTG156(2b)	1
ebc_156	Roseovarius sp.	EL26	1
ebc_157	Roseovarius sp.	HN-E21	1
ebc_158	Roseovarius sp.	TM1035	1
ebc_159	Roseovarius sp.	22II1-1F6A	1
ebc_160	Roseovarius sp.	217	1
ebc_161	Roseovarius sp.	A-2	2
ebc_162	Roseovarius sp.	GCL-8	1
ebc_163	Roseovarius sp.	TE539	1
ebc_164	Roseovarius sp.	YLY04	1
ebc_165	Roseovarius sp.	A46	1
ebc_166	Roseovarius sp.	JS7-11	1
ebc_167	Roseovarius sp.	BRH_c41	1
ebc_168	Roseovarius sp.	HI0049	1
ebc_169	Thioclava sp.	ES.031	1
ebc_170	Thioclava sp.	ES.032	1
ebc_171	Thioclava sp.	F36-6	1
ebc_172	Thioclava sp.	F42-5	1
ebc_173	Thioclava sp.	DLF J5-1	1
ebc_174	Thioclava sp.	DLF J4-1	1
ebc_175	Thioclava sp.	F1Mire-8	1
ebc_176	Thioclava sp.	IC9	1
ebc_177	Thioclava sp.	NG1	1
ebc_178	Thioclava sp.	F34-6	1
ebc_179	Thioclava sp.	F36-7	1
ebc_180	Thioclava sp.	JM3	1
ebc_181	Thioclava sp.	L04-15	1
ebc_182	Thioclava sp.	F28-4	1
ebc_183	Thioclava sp.	SK-1	1
ebc_184	Thioclava sp.	BHET1	2
ebc_185	Ruegeria sp.	AD91A	1
ebc_186	Ruegeria sp.	NKC1-1	0
ebc_187	Ruegeria sp.	TM1040	1
ebc_188	Ruegeria sp.	ANG-S4	1
ebc_189	Ruegeria sp.	CAU 1488	1
ebc_190	Ruegeria sp.	P4	1
ebc_191	Ruegeria sp.	ANG-R	1
ebc_192	Ruegeria sp.	6PALISEP08	1
ebc_193	Ruegeria sp.	R11	1
ebc_194	Ruegeria sp.	Alg231-54	1
ebc_195	Ruegeria sp.	EL01	1
ebc_196	Ruegeria sp.	AU67	1
ebc_197	Ruegeria sp.	A3M17	1
ebc_198	Ruegeria sp.	318-1	1
ebc_199	Ruegeria sp.	PBVC088	1
ebc_200	Leisingera sp.	NJS201	1
ebc_201	Leisingera sp.	NJS204	1
ebc_202	Leisingera sp.	ANG1	1
ebc_203	Leisingera sp.	ANG-S3	1
ebc_204	Leisingera sp.	ANG-S5	1
ebc_205	Leisingera sp.	ANG-M7	1
ebc_206	Leisingera sp.	ANG-S	1
ebc_207	Leisingera sp.	ANG-M1	1
ebc_208	Leisingera sp.	ANG-DT	1
ebc_209	Leisingera sp.	ANG-M6	1
ebc_210	Leisingera sp.	JC1	1
ebc_211	Leisingera sp.	ANG-Vp	1
ebc_212	Leisingera sp.	F5	1
ebc_213	Loktanella sp.	PT4BL	1
ebc_214	Loktanella sp.	22II-4b	1
ebc_215	Loktanella sp.	1ANDIMAR09	1
ebc_216	Loktanella sp.	Alg231-35	1
ebc_217	Loktanella sp.	IMCC34160	1
ebc_218	Loktanella sp.	S4079	1
ebc_219	Loktanella sp.	DSM 29012	1
ebc_220	Loktanella sp.	5RATIMAR09	1
ebc_221	Loktanella sp.	3ANDIMAR09	1
ebc_222	Loktanella sp.	D2R18	1
ebc_223	Labrenzia sp.	PHM005	1
ebc_224	Labrenzia sp.	VG12	1
ebc_225	Labrenzia sp.	CP4	1
ebc_226	Labrenzia sp.	Alg231-36	1
ebc_227	Labrenzia sp.	PT13C1	1
ebc_228	Labrenzia sp.	C1B10	1
ebc_229	Labrenzia sp.	C1B70	1
ebc_230	Labrenzia sp.	EL143	1
ebc_231	Labrenzia sp.	OB1	1
ebc_232	Labrenzia sp.	O11	1
ebc_233	Labrenzia sp.	DG1229	1
ebc_234	Labrenzia sp.	wino3	1
ebc_235	Roseobacter sp.	CCS2	1
ebc_236	Roseobacter sp.	AzwK-3b	1
ebc_237	Roseobacter sp.	MED193	1
ebc_238	Roseobacter sp.	SK209-2-6	1
ebc_239	Roseobacter sp.	GAI101	1
ebc_240	Roseobacter sp.	MEdPE-SWde	1
ebc_241	Roseobacter sp.	MEdPE-SWchi	0
ebc_242	Roseobacter sp.	MEdPE-SW	1
ebc_243	Stappia sp.	ES.058	1
ebc_244	Stappia sp.	BW2	1
ebc_245	Stappia sp.	ARW1T	1
ebc_246	Stappia sp.	22II-S9-Z10	1
ebc_247	Stappia sp.	TSB10P1A	1
ebc_248	Stappia sp.	P2PMeth1	1
ebc_249	Stappia sp.	TSB10GB4	1
ebc_250	Phaeobacter sp.	LSS9	1
ebc_251	Phaeobacter sp.	CECT 7735	1
ebc_252	Phaeobacter sp.	JL2872	2
ebc_253	Phaeobacter sp.	22II1-1F12B	1
ebc_254	Phaeobacter sp.	CECT 5382	1
ebc_255	Phaeobacter sp.	S60	1
ebc_256	Phaeobacter sp.	B1627	1
ebc_257	Phaeobacter sp.	11ANDIMAR09	1
ebc_258	Rhodovulum sp.	P5	2
ebc_259	Rhodovulum sp.	MB263	1
ebc_260	Rhodovulum sp.	ES.010	1
ebc_261	Rhodovulum sp.	12.E.13	1
ebc_262	Rhodovulum sp.	BSW8	1
ebc_263	Rhodovulum sp.	NI22	1
ebc_264	Rhodovulum sp.	PH10	1
ebc_265	Maritimibacter sp.	HL-2	1
ebc_266	Maritimibacter sp.	LZ-17	1
ebc_267	Maritimibacter sp.	55A14	1
ebc_268	Maritimibacter sp.	REDSEA-S40 B3	1
ebc_269	Maritimibacter sp.	REDSEA-S28 B5	1
ebc_270	Oceanicola sp.	D3	1
ebc_271	Oceanicola sp.	HL-35	1
ebc_272	Oceanicola sp.	MCTG156(1a)	1
ebc_273	Oceanicola sp.	22II-s10i	1
ebc_274	Pannonibacter sp.	I15F10I1	1
ebc_275	Pannonibacter sp.	CS1GBFMT1	1
ebc_276	Pannonibacter sp.	TSB10GB1	1
ebc_277	Pannonibacter sp.	P2PFMT1	1
ebc_278	Tropicimonas sp.	IMCC34011	1
ebc_279	Tropicimonas sp.	IMCC34043	2
ebc_280	Tropicimonas sp.	IMCC60434	2
ebc_281	Pseudooceanicola sp.	XY-99	1
ebc_282	Yangia sp.	CCB-MM3	1
ebc_283	Yangia sp.	SAOS 153D	1
ebc_284	Thalassobius sp.	ZQ172	1
ebc_285	Thalassobius sp.	I31.1	1
ebc_286	Tateyamaria sp.	ANG-S1	2
ebc_287	Tateyamaria sp.	Alg231_49	1
ebc_288	Tateyamaria sp.	syn59	1
ebc_289	Defluviimonas sp.	MS2-2	1
ebc_290	Defluviimonas sp.	XJ4	1
ebc_291	Defluviimonas sp.	20V17	1
ebc_292	Marivita sp.	CAU 1492	1
ebc_293	Marivita sp.	LZ-15-2	1
ebc_294	Marivita sp.	XM-24bin2	1
ebc_295	Donghicola sp.	JL3646	1
ebc_296	Donghicola sp.	KarMa	1
ebc_297	Donghicola sp.	S598	1
ebc_298	Ahrensia sp.	R2A130	0
ebc_299	Ahrensia sp.	13_GOM_1096m	1
ebc_300	Jannaschia sp.	CCS1	1
ebc_301	Jannaschia sp.	12N15	1
ebc_302	Jannaschia sp.	EhC01	1
ebc_303	Citreicella sp.	SE45	1
ebc_304	Phaeobacter inhibens	P66	1
ebc_305	Phaeobacter inhibens	P88	1
ebc_306	Phaeobacter inhibens	P10	1
ebc_307	Phaeobacter inhibens	P80	1
ebc_308	Phaeobacter inhibens	P83	1
ebc_309	Phaeobacter inhibens	P72	1
ebc_310	Phaeobacter inhibens	BS107	1
ebc_311	Phaeobacter inhibens	P74	1
ebc_312	Phaeobacter inhibens	P92	1
ebc_313	Phaeobacter inhibens	P70	1
ebc_314	Phaeobacter inhibens	P48	1
ebc_315	Phaeobacter inhibens	P59	1
ebc_316	Phaeobacter inhibens	DOK1-1	1
ebc_317	Phaeobacter inhibens	P24	1
ebc_318	Phaeobacter inhibens	P30	1
ebc_319	Phaeobacter inhibens	P51	1
ebc_320	Phaeobacter inhibens	P57	1
ebc_321	Phaeobacter inhibens	P78	1
ebc_322	Pelagicola sp.	LXJ1103	1
ebc_323	Yoonia vestfoldensis	SMR4r	1
ebc_324	Yoonia vestfoldensis	DSM 16212	1
ebc_325	Yoonia vestfoldensis	SKA53	1
ebc_326	Boseongicola sp.	CCM32	1
ebc_327	Boseongicola sp.	HY14	1
ebc_328	Octadecabacter sp.	SW4	1
ebc_329	Primorskyibacter sp.	XY-301	1
ebc_330	Primorskyibacter sp.	SS33	1
ebc_331	Pelagicola sp.	DSW4-44	1
ebc_332	Pseudovibrio sp.	FO-BEG1	1
ebc_333	Pseudovibrio sp.	Tun.PSC04-5.14	1
ebc_334	Pseudovibrio sp.	AU243	1
ebc_335	Pseudovibrio sp.	Alg231-02	0
ebc_336	Pseudovibrio sp.	Ad13	1
ebc_337	Pseudovibrio sp.	Ad14	1
ebc_338	Pseudovibrio sp.	Ab134	1
ebc_339	Pseudovibrio sp.	Ad5	1
ebc_340	Pseudovibrio sp.	Ad26	1
ebc_341	Pseudovibrio sp.	Ad46	1
ebc_342	Pseudovibrio sp.	JE062	1
ebc_343	Pseudovibrio sp.	W64	1
ebc_344	Pseudovibrio sp.	Ad37	1
ebc_345	Pseudovibrio sp.	W74	1
ebc_346	Pseudovibrio sp.	WM33	1
ebc_347	Pseudovibrio sp.	POLY-S9	1
ebc_348	Pseudovibrio sp.	JCM 19062	0
ebc_349	Thalassococcus sp. S3	pS3A	0
ebc_350	Thalassococcus sp. S3	pS3B	0
ebc_351	Thalassococcus sp. S3	ps3C	0
ebc_352	Alvidovulum sp.	bin36	1
ebc_353	Alvidovulum sp.	PNGco_C_binVS8	1
ebc_354	Nioella sp.	Z7-4	1
ebc_355	Confluentimicrobium sp.	EMB200-NS6	1
ebc_356	Ponticoccus sp.	LZ-14	1
ebc_357	Shimia sp.	WX04	1
ebc_358	Shimia sp.	SK013	1
ebc_359	Pannonibacter phragmitetus	31801	1
ebc_360	Pannonibacter phragmitetus	BB	1
ebc_361	Pannonibacter phragmitetus	H1-4	1
ebc_362	Pannonibacter phragmitetus	NCTC13350	1
ebc_363	Pannonibacter phragmitetus	DSM 14782	1
ebc_364	Pannonibacter phragmitetus	OO954	1
ebc_365	Pannonibacter phragmitetus	CGMCC9175	1
ebc_366	Salipiger sp.	IMCC34102	1
ebc_367	Salipiger sp.	D13	1
ebc_368	Ketogulonicigenium vulgarum	WSH-001	0
ebc_369	Ketogulonicigenium vulgarum	SPU B805	0
ebc_370	Ketogulonicigenium vulgarum	Y25	0
ebc_371	Ketogulonicigenium vulgarum	Hbe602	0
ebc_372	Ketogulonicigenium vulgarum	SKV	0
ebc_373	Salipiger bermudensis	HTCC2601	1
ebc_374	Oceanicola granulosus	HTCC2516	1
ebc_375	Litoreibacter sp.	plasmid1	0
ebc_376	Litoreibacter sp.	plasmid2	0
ebc_377	Litoreibacter sp.	plasmid3	0
ebc_378	Litoreibacter sp.	plasmid4	0
ebc_379	Roseinatronobacter sp.	LCM1.Bin54	1
ebc_380	Poseidonocella sp	HB161398	1
ebc_381	Aquicoccus sp	SCR17	1
ebc_382	Marimonas sp	GH1-19	1
ebc_383	Aliiroseovarius sp	A6024	1
ebc_384	Tranquillimonas sp	M0103	1
ebc_385	Sedimentitalea sp	W43	1
ebc_386	Oceaniglobus sp	YLY08	1
ebc_387	Tropicibacter sp	LMIT003	1
ebc_388	Oceanicella sp	SM1341	2
ebc_389	Pseudophaeobacter sp	EL27	1
ebc_390	Acuticoccus sp	PTG4-2	1
ebc_391	Oceaniovalibus sp	ACAM 378	1
ebc_392	Sagittula sp	P11	1
ebc_393	Thalassobium sp.	NORP79	1
ebc_394	Thalassobium sp.	NORP127	2
ebc_395	Thalassobium sp.	NORP134	0
ebc_396	Marivivens sp.	JLT 3646	1
ebc_397	Paenirhodobacter sp.	MME-103	1
ebc_398	Pseudoruegeria sp.	SK021	1
ebc_399	Pseudovibrio denitrificans	DSM 17465	1
ebc_400	Pseudovibrio denitrificans	JCM 12308	1
ebc_401	Nereida ignava	CECT 5292	1
ebc_402	Nereida ignava	DSM 16309	1
ebc_403	Nereida ignava	CECT 5292	1
ebc_404	Nautella sp	ECSMB14104	1
ebc_405	Thalassobacter sp	16PALIMAR09 PM04	1
ebc_406	Thalassobacter stenotrophicus	CECT 5294	1
ebc_407	Thalassobacter stenotrophicus	DSM 16310	1
ebc_408	Thalassobacter stenotrophicus	LXJ116	1
ebc_409	Thalassobacter stenotrophicus	1CONIMAR09	1
ebc_410	Thioclava pacifica	DSM 10166	1
ebc_411	Pseudooceanicola nanhaiensis	DSM 18065	1
ebc_412	Sulfitobacter pontiacus	DSM 10014	1
ebc_413	Sulfitobacter pontiacus	3SOLIMAR09	1
ebc_414	Sulfitobacter pontiacus	SAORIC-395	1
ebc_415	Sulfitobacter pontiacus	EhN02	1
ebc_416	Sulfitobacter mediterraneus	KCTC 32188	1
ebc_417	Sulfitobacter mediterraneus	DSM 12244	1
ebc_418	Sulfitobacter mediterraneus	1FIGIMAR09	1
ebc_419	Rubellimicrobium mesophilum	DSM 19309	1
ebc_420	Roseibacterium elongatum	DSM 19469	1
ebc_421	Roseivivax isoporae	LMG 25204	1
ebc_422	Roseivivax halodurans	JCM 10272	1
ebc_423	Rubellimicrobium thermophilum	DSM 16684	1
ebc_424	Limimaricola cinnabarinus	LL-001	1
ebc_425	Limimaricola cinnabarinus	XM1	1
ebc_426	Salipiger mucosus	DSM 16094	1
ebc_427	Sulfitobacter donghicola	DSW-25	1
ebc_428	Sulfitobacter donghicola	SB1155	0
ebc_429	Sulfitobacter donghicola	DSW-25	1
ebc_430	Roseovarius mucosus	SMR3	1
ebc_431	Roseovarius mucosus	DSM 17069	1
ebc_432	Ruegeria litorea	R37	1
ebc_433	Ruegeria mediterranea	M17	1
ebc_434	Stappia stellulata	DSM 5886	1
ebc_435	Nesiotobacter exalbescens	DSM 16456	1
ebc_436	Nesiotobacter exalbescens	COD 22	1
ebc_437	Nesiotobacter exalbescens	WB1-6	1
ebc_438	Gemmobacter nectariphilus	DSM 15620	1
ebc_439	Ruegeria mobilis	F1926	1
ebc_440	Epibacterium mobile	EPIB1	1
ebc_441	Sulfitobacter guttiformis	KCTC 32187	1
ebc_442	Sulfitobacter guttiformis	DSM 11458	1
ebc_443	Octadecabacter arcticus	238 pOA238_118	0
ebc_444	Octadecabacter arcticus	238 pOA238_160	0
ebc_445	Ahrensia kielensis	DSM 5890	1
ebc_446	Oceaniovalibus guishaninsula	JLT2003	1
ebc_447	Celeribacter baekdonensis	DSM 27375	1
ebc_448	Celeribacter baekdonensis	LH4	1
ebc_449	Celeribacter baekdonensis	B30	1
ebc_450	Limimaricola hongkongensis	DSM 17492	1
ebc_451	Rhodovulum sulfidophilum	DSM 1374	1
ebc_452	Rhodovulum sulfidophilum	AB26	1
ebc_453	Rhodovulum sulfidophilum	DSM 2351	1
ebc_454	Rhodovulum sulfidophilum	SNK001	0
ebc_455	Rhodovulum sulfidophilum	AB14	0
ebc_456	Rhodovulum sulfidophilum	AB30	1
ebc_457	Rhodovulum sulfidophilum	S2_005_002_R2_34	1
ebc_458	Cereibacter changlensis	DSM 18774	0
ebc_459	Cereibacter changlensis	JA139	0
ebc_460	Cereibacter changlensis	SBBC	0
ebc_461	Wenxinia marina	DSM 24838	0
ebc_462	Wenxinia marina	DSM 24838	0
ebc_463	Marinovum algicola	CECT 5396	0
ebc_464	Sedimentitalea nanhaiensis	DSM 24252	2
ebc_465	Sedimentitalea nanhaiensis	CGMCC 1.10959	0
ebc_466	Ruegeria lacuscaerulensis	ITI-1157	1
ebc_467	Labrenzia alexandrii	CECT 5112	1
ebc_468	Sulfitobacter indolifex	HEL-45	1
ebc_469	Sulfitobacter indolifex	SAORIC-263	1
ebc_470	Labrenzia aggregata	RMAR6-6	1
ebc_471	Labrenzia aggregata	IAM 12614	0
ebc_472	Labrenzia aggregata	CECT 4801	1
ebc_473	Labrenzia aggregata	LZB033	1
ebc_474	Phaeobacter gallaeciensis	DSM 26640	1
ebc_475	Phaeobacter gallaeciensis	JL2886	2
ebc_476	Phaeobacter gallaeciensis	P75	1
ebc_477	Phaeobacter gallaeciensis	P11	1
ebc_478	Phaeobacter gallaeciensis	P63	1
ebc_479	Phaeobacter gallaeciensis	P73	1
ebc_480	Phaeobacter gallaeciensis	P128	1
ebc_481	Phaeobacter gallaeciensis	P129	1
ebc_482	Phaeobacter gallaeciensis	DSM 26640	1
ebc_483	Phaeobacter gallaeciensis	C3M10	1
ebc_484	Roseobacter denitrificans	FDAARGOS_309	1
ebc_485	Roseobacter denitrificans	DSM 7001	1
ebc_486	Rhodobacteraceae bacterium	O448	1
ebc_487	Palleronia rufa	MOLA 401	1
ebc_488	Thalassococcus profundis	WRAS1	1
ebc_489	Pseudopuniceibacterium sediminis	CY03	1
ebc_490	Aquicoccus porphyridii	L1 8-17	1
ebc_491	Aliishimia ponticola	MYP11	1
ebc_492	Puniceibacterium confluentis	JSSK-17	1
ebc_493	Phaeobacter marinintestinus	UB-M7	1
ebc_494	Roseibium hamelinense	ATCC BAA-252	1
ebc_495	Sinirhodobacter hungdaonensis	CGMCC 1.12963	1
ebc_496	Sinirhodobacter populi	2D-5	1
ebc_497	Sinirhodobacter populi	D19-10-3-21	1
ebc_498	Sinirhodobacter populi	SK2B-1	1
ebc_499	Sinirhodobacter populi	24D10-4-9	1
ebc_500	Sinirhodobacter populi	07D10-4-3	1
ebc_501	Aliiroseovarius halocynthiae	MA1-10	1
ebc_502	Lutimaribacter litoralis	DSM 29506	1
ebc_503	Ruegeria faecimaris	DSM 28009	1
ebc_504	Roseinatronobacter monicus	DSM 18423	1
ebc_505	Rubellimicrobium roseum	YIM 48858	1
ebc_506	Pelagicola litoralis	CL-ES2	1
ebc_507	Youngimonas vesicularis	CC-AMW-E	1
ebc_508	Candidatus Halocyntiibacter alkanivorans	Bin25-node5	1
ebc_509	Roseovarius aestuariivivens	GHTF-24	0
ebc_510	Rhodovulum visakhapatnamense	JA181	1
ebc_511	Litoreibacter halocynthiae	DSM 29467	1
ebc_512	Shimia isoporae	DSM 26433	1
ebc_513	Rhodovulum adriaticum	DSM 2781	1
ebc_514	Rhodovulum bhavnagarense	DSM 24766	1
ebc_515	Rhodovulum euryhalinum	DSM 4868	1
ebc_516	Primorskyibacter sedentarius	DSM 104836	1
ebc_517	Rhodovulum steppense	DSM 21153	1
ebc_518	Rhodovulum robiginosum	DSM 12329	1
ebc_519	Pacificibacter maritimus	DSM 104731	1
ebc_520	Histidinibacterium lentulum	B17	1
ebc_521	Litoreibacter meonggei	DSM 29466	1
ebc_522	Chachezhania antarctica	SM1703	1
ebc_523	Roseibaca ekhonensis	CECT 7235	1
ebc_524	Acuticoccus kandeliae	J103	1
ebc_525	Rhodosalinus sediminis	WDN1C137	1
ebc_526	Primorskyibacter marinus	PX7	1
ebc_527	Amylibacter kogurei	4G11	0
ebc_528	Ruegeria kandeliae	J95	1
ebc_529	Rhodovulum viride	JA756	1
ebc_530	Ruegeria denitrificans	CECT 5091	1
ebc_531	Salipiger aestuarii	DSM 22011	1
ebc_532	Salipiger aestuarii	328	1
ebc_533	Salipiger aestuarii	329	1
ebc_534	Pseudoroseicyclus aestuarii	CECT 9025	1
ebc_535	Jannaschia seohaensis	DSM 25227	2
ebc_536	Roseicyclus mahoyenensis	DSM 16097	1
ebc_537	Silicimonas algicola	KC90	1
ebc_538	Silicimonas algicola	DSM 103371	1
ebc_539	Mangrovicoccus ximenensis	T1lg56	1
ebc_540	Palleronia abyssalis	CECT 8504	1
ebc_541	Ascidiaceihabitans donghaensis	CECT 8599	1
ebc_542	Defluviimonas aquaemixtae	CECT 8626	1
ebc_543	Aliiroseovarius pelagivivens	CECT 8811	1
ebc_544	Pontivivens insulae	CECT 8812	1
ebc_545	Pontivivens insulae	DSM 103361	1
ebc_546	Primorskyibacter insulae	CECT 8871	2
ebc_547	Pelagivirga sediminicola	BH-SD19	1
ebc_548	Pannonibacter carbonis	Q4.6	1
ebc_549	Yoonia sediminilitoris	DSM 29955	1
ebc_550	Yoonia sediminilitoris	CECT 8284	1
ebc_551	Litoreibacter ponti	DSM 100977	1
ebc_552	Roseivivax pacificus	DSM 29329	1
ebc_553	Rhodovulum kholense	DSM 19783	1
ebc_554	Celeribacter persicus	DSM 100434	1
ebc_555	Rhodovulum imhoffii	DSM 18064	1
ebc_556	Shimia abyssi	DSM 100673	1
ebc_557	Thioclava electrotropha	Elox9	1
ebc_558	Methylarcula marina	VKM B-2159	1
ebc_559	Donghicola tyrosinivorans	DSM 100212	2
ebc_560	Pseudoruegeria haliotis	DSM 29328	1
ebc_561	Epibacterium scottomollicae	DSM 25328	1
ebc_562	Hasllibacter halocynthiae	DSM 29318	1
ebc_563	Defluviimonas denitrificans	DSM 18921	1
ebc_564	Thalassobium autumnalis	CECT 5118	1
ebc_565	Thalassobium autumnalis	CECT 5120	1
ebc_566	Roseovarius nitratireducens	TFZ	1
ebc_567	Yoonia maritima	DSM 101533	1
ebc_568	Yoonia maritima	YPC211	1
ebc_569	Albidovulum inexpectatum	DSM 12048	1
ebc_570	Thalassococcus halodurans	DSM 26915	1
ebc_571	Jhaorihella thermophila	DSM 23413	1
ebc_572	Roseovarius confluentis	SAG6	1
ebc_573	Labrenzia marina	DSM 17023	2
ebc_574	Tabrizicola aquatica	RCRI19	1
ebc_575	Thalassobius activus	CECT 5113	1
ebc_576	Thalassobius activus	CECT 5114	1
ebc_577	Kandellimicrobium roseum	XY-R6	1
ebc_578	Amylibacter cionae	m18	1
ebc_579	Roseovarius salinarum	N53	1
ebc_580	Pseudooceanicola lipolitycus	157	1
ebc_581	Yoonia maricola	DSM 29128	1
ebc_582	Puniceibacterium antarcticum	SM1211	1
ebc_583	Oceaniglobus indicus	1-19b	1
ebc_584	Tropicibacter phthalicus	DSM 26923	1
ebc_585	Tropicibacter phthalicus	CECT 8649	1
ebc_586	Actibacterium pelagium	JN33	2
ebc_587	Pelagimonas varians	DSM 23678	1
ebc_588	Pelagimonas varians	CECT 8663	1
ebc_589	Monaibacterium marinum	C7	1
ebc_590	Ruegeria marisrubri	ZGT118	1
ebc_591	Ruegeria profundi	ZGT108	1
ebc_592	Ponticoccus marisrubri	SJ5A-1	1
ebc_593	Celeribacter manganoxidans	DY25	1
ebc_594	Pseudooceanicola antarcticus	CGMCC 1.12662	1
ebc_595	Pseudooceanicola antarcticus	Ar-45	1
ebc_596	Phaeobacter piscinae	P14	1
ebc_597	Phaeobacter piscinae	P13	1
ebc_598	Phaeobacter piscinae	P36	1
ebc_599	Phaeobacter piscinae	P23	1
ebc_600	Phaeobacter piscinae	P42	1
ebc_601	Phaeobacter piscinae	P71	1
ebc_602	Phaeobacter piscinae	P18	1
ebc_603	Phaeobacter piscinae	S26	1
ebc_604	Thioclava arenosa	CAU 1312	2
ebc_605	Oceanicella actignis	CGMCC 1.10808	1
ebc_606	Oceanicella actignis	DSM 24423	1
ebc_607	Oceanicella actignis	DSM 22673	1
ebc_608	Actibacterium ureilyticum	LS-811	2
ebc_609	Planktotalea arctica	IMCC9565	1
ebc_610	Boseongicola aestuarii	CECT 8489	1
ebc_611	Ruegeria arenilitoris	CECT 8715	1
ebc_612	Confluentimicrobium lipolyticum	CECT 8621	1
ebc_613	Octadecabacter ascidiaceicola	CECT 8868	1
ebc_614	Maliponia aquimaris	CECT 8898	1
ebc_615	Flavimaricola marinus	CECT 8899	1
ebc_616	Puniceibacterium sediminis	DSM 29052	1
ebc_617	Thioclava sediminum	TAW-CT134	1
ebc_618	Thioclava marina	11.10-0-13	1
ebc_619	Marinibacterium profundimaris	22II1-22F33	1
ebc_620	Haematobacter genomosp.1	H2240	1
ebc_621	Thioclava nitratireducens	25B10_4	1
ebc_622	Marivivens niveibacter	MCCC 1A06712	1
ebc_623	Pseudoruegeria aquimaris	CECT 7680	1
ebc_624	Roseovarius gaetbuli	CECT 8370	1
ebc_625	Roseovarius albus	CECT 7450	1
ebc_626	Aquimixticola soesokkakensis	CECT 8620	1
ebc_627	Pelagicola litorisediminis	CECT 8287	1
ebc_628	Pseudooceanicola marinus	CECT 7751	1
ebc_629	Pseudooceanicola marinus	LMG 23705	1
ebc_630	Roseovarius aestuarii	CECT 7745	1
ebc_631	Roseisalinus antarcticus	CECT 7023	2
ebc_632	Pseudooctadecabacter jejudonensis	CECT 8397	1
ebc_633	Roseivivax jejudonensis	CECT 8625	1
ebc_634	Ruegeria meonggei	CECT 8411	1
ebc_635	Limimaricola soesokkensis	CECT 8367	1
ebc_636	Limimaricola soesokkensis	DSM 29956	1
ebc_637	Ketogulonicigenium robustum	SPU_B003	0
ebc_638	Marivita geojedonensis	DPG-138	1
ebc_639	Marivita geojedonensis	DSM 29432	1
ebc_640	Marivita cryptomonadis	CL-SK44	1
ebc_641	Brevirhabdus pacifica	DY6-4	1
ebc_642	Brevirhabdus pacifica	DSM 27767	1
ebc_643	Brevirhabdus pacifica	22DY15	1
ebc_644	Celeribacter ethanolicus	NH195	1
ebc_645	Celeribacter ethanolicus	TSPH2	1
ebc_646	Pseudoruegeria marinistellae	SF-16	2
ebc_647	Yoonia rosea	DSM 29591	1
ebc_648	Pontibaca methylaminivorans	DSM 21219	2
ebc_649	Salipiger profundus	JLT2016	1
ebc_650	Salipiger profundus	DSM 27508	1
ebc_651	Tateyamaria omphalii	DOK1-4	2
ebc_652	Nioella sediminis	JS7-11	1
ebc_653	Acuticoccus yangtzensis	JL1095	1
ebc_654	Wenxinia saemankumensis	DSM 100565	1
ebc_655	Pseudopelagicola gijangensis	DSM 100564	1
ebc_656	Roseovarius marisflavi	DSM 29327	2
ebc_657	Litoreibacter ascidiaceicola	DSM 100566	1
ebc_658	Cognatiyoonia sediminum	DSM 28715	1
ebc_659	Labrenzia suaedae	DSM 22153	1
ebc_660	Cognatishimia maritima	DSM 28223	1
ebc_661	Marivita hallyeonensis	DSM 29431	1
ebc_662	Planktotalea frisia	SH6-1	1
ebc_663	Planktotalea frisia	DSM 23709	1
ebc_664	Natronohydrobacter thiooxidans	AH01	1
ebc_665	Roseovarius azorensis	DSM 100674	1
ebc_666	Nioella nitratireducens	SSW136	1
ebc_667	Yoonia litorea	DSM 29433	1
ebc_668	Yoonia tamlensis	DSM 26879	1
ebc_669	Pseudovibrio ascidiaceicola	DSM 16392	1
ebc_670	Sulfitobacter brevis	DSM 11443	1
ebc_671	Roseivivax halotolerans	JCM 10271	1
ebc_672	Albimonas pacifica	CGMCC 1.11030	1
ebc_673	Roseinatronobacter thiooxidans	ALG1	1
ebc_674	Roseinatronobacter thiooxidans	DSM 13087	1
ebc_675	Rhodobaca barguzinensis	alga05	1
ebc_676	Rhodobaca barguzinensis	DSM 19920	1
ebc_677	Shimia aestuarii	DSM 15283	1
ebc_678	Cognatiyoonia koreensis	DSM 17925	1
ebc_679	Pacificibacter marinus	DSM 25228	1
ebc_680	Pacificibacter marinus	CECT 7971	1
ebc_681	Citreimonas salinaria	DSM 26880	0
ebc_682	Lentibacter algarum	DSM 24677	1
ebc_683	Rubrimonas cliftonensis	DSM 15345	1
ebc_684	Roseicitreum antarcticum	CGMCC 1.8894	1
ebc_685	Albimonas donghaensis	DSM 17890	1
ebc_686	Jannaschia faecimaris	DSM 100420	1
ebc_687	Limimaricola pyoseonensis	DSM 21424	1
ebc_688	Lutimaribacter saemankumensis	DSM 28010	1
ebc_689	Salipiger marinus	DSM 26424	1
ebc_690	Albidovulum xiamenense	CGMCC 1.10789	1
ebc_691	Albidovulum xiamenense	DSM 24422	1
ebc_692	Epibacterium ulvae	U95	1
ebc_693	Neptunicoccus sediminis	CY02	1
ebc_694	Mameliella alba	CGMCC 1.7290	1
ebc_695	Mameliella alba	KD53	1
ebc_696	Mameliella alba	DSM 26384	1
ebc_697	Mameliella alba	JL351	1
ebc_698	Mameliella alba	F15	1
ebc_699	Mameliella alba	L6M1-5	1
ebc_700	Mameliella alba	UMTAT08	1
ebc_701	Stappia indica	SBBC 49	1
ebc_702	Stappia indica	EBBD 17.2	1
ebc_703	Stappia indica	USBA 352	1
ebc_704	Pseudovibrio axinellae	DSM 24994	1
ebc_705	Pseudovibrio axinellae	Ad2	1
ebc_706	Defluviimonas alba	cai42	1
ebc_707	Thioclava atlantica	13D2W-2	1
ebc_708	Thioclava indica	DT23-4	1
ebc_709	Pseudovibrio stylochi	UST20140214-052	1
ebc_710	Pseudovibrio hongkongensis	UST20140214-015B	1
ebc_711	Pseudoruegeria sabulilitoris	GJMS-35	1
ebc_712	Tritonibacter horizontis	O3.65	1
ebc_713	Pseudorhodobacter psychrotolerans	PAMC 27389	1
ebc_714	Epibacterium multivorans	CECT 7557	1
ebc_715	Epibacterium multivorans	DSM 26470	1
ebc_716	Leisingera aquaemixtae	R2C4	1
ebc_717	Leisingera aquaemixtae	CECT 8399	1
ebc_718	Thalassobius mediterraneus	CECT 5383	1
ebc_719	Thalassobius mediterraneus	DSM 16398	1
ebc_720	Ahrensia marina	LZD062	1
ebc_721	Halocynthiibacter arcticus	PAMC 20958	1
ebc_722	Roseovarius atlanticus	R12B	1
ebc_723	Pannonibacter indicus	DSM 23407	1
ebc_724	Labrenzia alba	CECT 7551	1
ebc_725	Labrenzia alba	CECT 5095	1
ebc_726	Labrenzia alba	CECT 5096	1
ebc_727	Labrenzia alba	CECT 5094	1
ebc_728	Roseibaca calidilacus	HL-91	1
ebc_729	Aliiroseovarius crassostreae	CV919-312	1
ebc_730	Aliiroseovarius crassostreae	DSM 16950	1
ebc_731	Aestuariivita boseongensis	BS-B2	1
ebc_732	Roseovarius tolerans	DSM 11457	1
ebc_733	Roseovarius tolerans	EL-164	1
ebc_734	Pseudaestuariivita atlantica	22II-S11-z3	1
ebc_735	Pseudooceanicola atlanticus	22II-s11g	1
ebc_736	Sulfitobacter geojensis	MM-124	1
ebc_737	Sulfitobacter geojensis	EhN01	1
ebc_738	Halocynthiibacter namhaensis	RA2-3	1
ebc_739	Actibacterium atlanticum	22II-S11-z10	1
ebc_740	Haematobacter missouriensis	CCUG 52307	1
ebc_741	Haematobacter missouriensis	H1892	1
ebc_742	Haematobacter missouriensis	H2381	1
ebc_743	Paenirhodobacter enshiensis	DW2-9	0
ebc_744	Haematobacter massiliensis	CCUG 47968	1
ebc_745	Haematobacter massiliensis	OT1	1
ebc_746	Haematobacter massiliensis	H0445	1
ebc_747	Haematobacter massiliensis	KC2145	1
ebc_748	Salipiger thiooxidans	DSM 10146	1
ebc_749	Rhodovulum marinum	DSM 18063	1
ebc_750	Silicibacter sp.	TrichCH4B	1
ebc_751	Thalassobium sp.	R2A62	1
ebc_752	Rhodobacteraceae bacterium	G7	1
ebc_753	Rhodobacteraceae bacterium	GH2-2	1

## Sheet: blast_DSS3
query id	subject id	% identity	alignment length	mismatches	gap opens	q. start	q. end	s. start	s. end	evalue	bit score
tmpseq_0	ebc_000_02620	66.83	600	194	2	1	599	1	596	0	848
tmpseq_0	ebc_001_01499	61.59	604	223	2	1	599	1	600	0	777
tmpseq_0	ebc_002_01066	67.35	588	191	1	13	599	9	596	0	830
tmpseq_0	ebc_003_00995	61.17	600	232	1	1	599	1	600	0	787
tmpseq_0	ebc_004_00154	63.03	587	216	1	14	599	14	600	0	789
tmpseq_0	ebc_005_03616	59.19	593	241	1	9	600	13	605	0	757
tmpseq_0	ebc_006_02490	63.51	581	211	1	15	594	15	595	0	781
tmpseq_0	ebc_007_00163	61.67	600	229	1	1	599	1	600	0	783
tmpseq_0	ebc_008_00884	66.83	600	194	2	1	599	1	596	0	848
tmpseq_0	ebc_009_04962	67.18	588	192	1	13	599	9	596	0	836
tmpseq_0	ebc_100_03642	69.97	606	174	3	1	598	1	606	0	882
tmpseq_0	ebc_101_00992	65.83	600	204	1	1	599	1	600	0	838
tmpseq_0	ebc_102_01255	66.33	600	201	1	1	599	1	600	0	838
tmpseq_0	ebc_103_02103	66.9	583	192	1	17	598	17	599	0	818
tmpseq_0	ebc_104_00124	67.11	599	196	1	1	598	1	599	0	831
tmpseq_0	ebc_105_02731	68.56	598	184	2	2	598	5	599	0	856
tmpseq_0	ebc_106_03620	65.67	600	205	1	1	599	1	600	0	822
tmpseq_0	ebc_107_03246	68.1	583	185	1	18	599	3	585	0	840
tmpseq_0	ebc_108_02738	66.72	598	198	1	1	597	1	598	0	853
tmpseq_0	ebc_109_01910	68.1	583	185	1	17	598	17	599	0	828
tmpseq_0	ebc_11_00767	80.3	599	118	0	1	599	1	599	0	1005
tmpseq_0	ebc_110_03520	66.17	600	202	1	1	599	1	600	0	832
tmpseq_0	ebc_111_01270	66.56	598	199	1	1	597	1	598	0	854
tmpseq_0	ebc_112_02646	66.72	598	198	1	1	597	1	598	0	858
tmpseq_0	ebc_113_03086	67.41	583	189	1	17	598	2	584	0	837
tmpseq_0	ebc_114_00101	68	600	187	2	1	599	1	596	0	861
tmpseq_0	ebc_115_02582	68.43	586	184	1	15	599	11	596	0	865
tmpseq_0	ebc_116_00375	68.44	583	183	1	17	598	16	598	0	860
tmpseq_0	ebc_117_00987	57.65	595	247	2	1	594	1	591	0	745
tmpseq_0	ebc_118_00293	60.97	579	225	1	17	594	13	591	0	773
tmpseq_0	ebc_119_00064	61.01	595	230	2	1	594	1	594	0	777
tmpseq_0	ebc_12_00757	60.2	588	231	2	15	600	11	597	0	762
tmpseq_0	ebc_120_00605	69.5	600	181	2	1	599	1	599	0	880
tmpseq_0	ebc_121_00276	65.33	600	203	2	1	599	1	596	0	818
tmpseq_0	ebc_122_02223	62.9	601	218	3	1	599	1	598	0	798
tmpseq_0	ebc_122_02438	37.27	550	324	9	53	597	50	583	2e-110	398
tmpseq_0	ebc_123_00476	62.84	592	218	2	10	599	5	596	0	798
tmpseq_0	ebc_123_04667	36.94	536	325	7	65	597	58	583	2e-109	395
tmpseq_0	ebc_124_02647	65.29	582	201	1	14	594	18	599	0	808
tmpseq_0	ebc_125_02809	65.39	601	203	4	1	599	1	598	0	826
tmpseq_0	ebc_126_03287	67.45	599	194	1	1	598	1	599	0	851
tmpseq_0	ebc_127_01099	70.56	591	173	1	11	600	19	609	0	879
tmpseq_0	ebc_128_02934	68.44	583	182	1	18	598	3	585	0	838
tmpseq_0	ebc_129_01118	65.89	601	204	1	1	600	1	601	0	837
tmpseq_0	ebc_13_02314	59.73	586	235	1	13	597	2	587	0	756
tmpseq_0	ebc_130_02478	65.5	600	206	1	1	599	1	600	0	832
tmpseq_0	ebc_131_01514	66.72	583	193	1	17	598	17	599	0	816
tmpseq_0	ebc_132_01427	68.1	583	185	1	17	598	17	599	0	828
tmpseq_0	ebc_133_02147	68.1	583	185	1	17	598	17	599	0	828
tmpseq_0	ebc_134_01771	68.1	583	185	1	17	598	17	599	0	828
tmpseq_0	ebc_135_01538	68.56	598	184	2	2	598	5	599	0	856
tmpseq_0	ebc_136_03312	69.28	599	183	1	1	598	1	599	0	867
tmpseq_0	ebc_137_04061	66.56	598	199	1	1	597	1	598	0	852
tmpseq_0	ebc_138_02479	68.1	583	185	1	17	598	17	599	0	828
tmpseq_0	ebc_139_00800	72.92	602	161	2	1	600	1	602	0	920
tmpseq_0	ebc_14_00950	65.08	590	204	1	12	599	8	597	0	817
tmpseq_0	ebc_140_01593	66.33	600	201	1	1	599	1	600	0	840
tmpseq_0	ebc_141_02831	65.33	600	207	1	1	599	1	600	0	824
tmpseq_0	ebc_142_02701	66.5	600	200	1	1	599	1	600	0	845
tmpseq_0	ebc_143_00206	65.5	600	206	1	1	599	1	600	0	832
tmpseq_0	ebc_144_00212	66.5	600	200	1	1	599	1	600	0	845
tmpseq_0	ebc_145_02682	66.33	600	201	1	1	599	1	600	0	840
tmpseq_0	ebc_146_00401	65.5	600	206	1	1	599	1	600	0	832
tmpseq_0	ebc_147_00776	65.5	600	206	1	1	599	1	600	0	832
tmpseq_0	ebc_148_03318	66.33	600	201	1	1	599	1	600	0	840
tmpseq_0	ebc_149_02028	67.07	583	191	1	17	598	17	599	0	811
tmpseq_0	ebc_15_00916	62.44	583	217	2	18	599	18	599	0	776
tmpseq_0	ebc_150_01768	66.94	599	197	1	1	598	1	599	0	832
tmpseq_0	ebc_151_03957	65.5	600	206	1	1	599	1	600	0	832
tmpseq_0	ebc_152_02777	69.98	513	153	1	87	598	3	515	0	749
tmpseq_0	ebc_153_00337	68.33	603	183	2	1	599	1	599	0	879
tmpseq_0	ebc_154_01840	37.5	536	319	8	69	594	78	607	2e-101	369
tmpseq_0	ebc_154_01913	66.33	588	197	1	13	599	20	607	0	832
tmpseq_0	ebc_155_03662	67.16	603	190	2	1	599	1	599	0	880
tmpseq_0	ebc_156_02626	68.27	602	183	2	1	598	1	598	0	882
tmpseq_0	ebc_157_00519	66.72	601	193	2	1	598	1	597	0	857
tmpseq_0	ebc_158_00127	68.33	603	183	2	1	599	1	599	0	879
tmpseq_0	ebc_159_01870	62.26	583	218	2	17	597	33	615	0	769
tmpseq_0	ebc_16_01483	57.12	583	247	3	14	594	18	599	0	712
tmpseq_0	ebc_160_00217	68.49	603	182	2	1	599	1	599	0	887
tmpseq_0	ebc_161_01785	69.41	595	177	2	10	599	6	600	0	884
tmpseq_0	ebc_161_03592	51.3	575	256	4	25	599	11	561	2e-169	594
tmpseq_0	ebc_162_00077	64.39	601	207	3	7	600	1	601	0	843
tmpseq_0	ebc_163_01945	70.15	593	172	1	12	599	8	600	0	888
tmpseq_0	ebc_164_01799	67.61	599	193	1	1	598	4	602	0	866
tmpseq_0	ebc_165_01649	67.16	606	189	4	1	600	1	602	0	875
tmpseq_0	ebc_166_00060	59.39	586	235	2	13	595	2	587	0	758
tmpseq_0	ebc_167_04915	68.49	603	182	2	1	599	1	599	0	887
tmpseq_0	ebc_168_05225	71	269	78	0	331	599	1	269	2e-118	425
tmpseq_0	ebc_169_02428	61.66	579	221	1	17	594	13	591	0	773
tmpseq_0	ebc_17_02151	58.15	583	242	2	17	597	23	605	0	720
tmpseq_0	ebc_170_02760	62.18	579	218	1	17	594	13	591	0	778
tmpseq_0	ebc_171_01479	61.66	579	221	1	17	594	13	591	0	775
tmpseq_0	ebc_172_03623	61.31	579	223	1	17	594	13	591	0	773
tmpseq_0	ebc_173_03808	61.83	579	220	1	17	594	13	591	0	776
tmpseq_0	ebc_174_03029	61.66	579	221	1	17	594	13	591	0	773
tmpseq_0	ebc_175_03111	61.31	579	223	1	17	594	13	591	0	773
tmpseq_0	ebc_176_02984	61.31	579	223	1	17	594	13	591	0	773
tmpseq_0	ebc_177_03052	61.31	579	223	1	17	594	13	591	0	773
tmpseq_0	ebc_178_02675	61.31	579	223	1	17	594	13	591	0	773
tmpseq_0	ebc_179_03163	61.66	579	221	1	17	594	13	591	0	775
tmpseq_0	ebc_18_03090	57.71	584	245	2	14	595	24	607	0	707
tmpseq_0	ebc_180_01559	61.31	579	223	1	17	594	13	591	0	773
tmpseq_0	ebc_181_01922	60.79	579	226	1	17	594	13	591	0	773
tmpseq_0	ebc_182_03441	61.66	579	221	1	17	594	13	591	0	774
tmpseq_0	ebc_183_02336	56.64	595	252	3	1	594	1	590	0	723
tmpseq_0	ebc_184_02317	61.62	594	223	3	7	596	1	593	0	759
tmpseq_0	ebc_184_06118	57.31	595	249	2	1	594	1	591	0	743
tmpseq_0	ebc_185_00576	81.24	597	112	0	1	597	1	597	0	1025
tmpseq_0	ebc_187_02656	69.85	607	174	2	1	598	1	607	0	887
tmpseq_0	ebc_188_03541	80.47	599	117	0	1	599	1	599	0	1031
tmpseq_0	ebc_189_00094	82.24	597	106	0	1	597	1	597	0	1029
tmpseq_0	ebc_19_02799	57.82	595	244	4	8	597	14	606	0	711
tmpseq_0	ebc_190_02526	69.52	607	175	4	1	598	1	606	0	880
tmpseq_0	ebc_191_00553	80.3	599	118	0	1	599	1	599	0	1023
tmpseq_0	ebc_192_00070	82.21	596	106	0	1	596	1	596	0	1028
tmpseq_0	ebc_193_00377	72.98	607	155	2	1	598	1	607	0	934
tmpseq_0	ebc_194_02275	77.46	599	135	0	1	599	1	599	0	988
tmpseq_0	ebc_195_02092	80.87	596	114	0	1	596	1	596	0	1025
tmpseq_0	ebc_196_04358	77.46	599	135	0	1	599	1	599	0	988
tmpseq_0	ebc_197_02411	78.13	599	131	0	1	599	1	599	0	995
tmpseq_0	ebc_198_03555	74.92	598	149	1	1	597	1	598	0	946
tmpseq_0	ebc_199_01635	65.83	600	200	2	1	599	1	596	0	826
tmpseq_0	ebc_20_02441	58.68	593	243	2	5	595	15	607	0	736
tmpseq_0	ebc_200_02579	73.79	599	157	0	1	599	1	599	0	950
tmpseq_0	ebc_201_02441	73.96	599	156	0	1	599	1	599	0	950
tmpseq_0	ebc_202_00891	75.29	599	148	0	1	599	1	599	0	961
tmpseq_0	ebc_203_01450	75.29	599	148	0	1	599	1	599	0	961
tmpseq_0	ebc_204_00329	75.46	599	147	0	1	599	1	599	0	961
tmpseq_0	ebc_205_03768	75.29	599	148	0	1	599	1	599	0	963
tmpseq_0	ebc_206_01264	75.29	599	148	0	1	599	1	599	0	961
tmpseq_0	ebc_207_00117	74.96	599	150	0	1	599	1	599	0	958
tmpseq_0	ebc_208_02218	75.63	599	146	0	1	599	1	599	0	963
tmpseq_0	ebc_209_01437	75.46	599	147	0	1	599	1	599	0	962
tmpseq_0	ebc_21_04263	74	600	155	1	1	599	1	600	0	947
tmpseq_0	ebc_210_01036	75.46	599	147	0	1	599	1	599	0	965
tmpseq_0	ebc_211_00690	75.13	599	149	0	1	599	1	599	0	962
tmpseq_0	ebc_212_06655	73.79	599	157	0	1	599	1	599	0	948
tmpseq_0	ebc_213_02912	63.55	598	217	1	1	597	13	610	0	804
tmpseq_0	ebc_214_00882	59.8	612	214	5	17	597	13	623	0	747
tmpseq_0	ebc_215_03347	64.21	598	213	1	1	597	13	610	0	811
tmpseq_0	ebc_216_01451	63.04	598	220	1	1	597	1	598	0	796
tmpseq_0	ebc_217_03560	60.8	597	233	1	1	596	1	597	0	776
tmpseq_0	ebc_218_01477	61.98	597	225	2	3	597	2	598	0	776
tmpseq_0	ebc_219_01201	61.37	598	230	1	1	597	1	598	0	786
tmpseq_0	ebc_22_05075	74.33	600	154	0	1	600	1	600	0	956
tmpseq_0	ebc_220_02742	63.71	598	216	1	1	597	13	610	0	802
tmpseq_0	ebc_221_03254	60.87	598	233	1	1	597	1	598	0	778
tmpseq_0	ebc_222_02634	61.71	598	228	1	1	597	1	598	0	778
tmpseq_0	ebc_223_03942	35.79	584	371	4	17	597	18	600	2e-114	411
tmpseq_0	ebc_224_00866	35.1	584	375	4	17	597	18	600	7e-114	410
tmpseq_0	ebc_225_03233	37.27	542	323	3	72	597	60	600	9e-114	409
tmpseq_0	ebc_226_00082	35.1	584	375	4	17	597	18	600	2e-114	411
tmpseq_0	ebc_227_01164	38.32	535	325	3	62	595	68	598	3e-115	414
tmpseq_0	ebc_228_01791	37.08	542	324	3	72	597	60	600	3e-113	407
tmpseq_0	ebc_229_03775	37.08	542	324	3	72	597	60	600	3e-113	407
tmpseq_0	ebc_23_01497	73.96	599	156	0	1	599	1	599	0	955
tmpseq_0	ebc_230_04911	35.1	584	375	4	17	597	18	600	2e-114	411
tmpseq_0	ebc_231_04309	34.87	585	377	4	17	598	18	601	8e-113	406
tmpseq_0	ebc_232_00352	37.55	538	331	3	62	598	68	601	1e-115	416
tmpseq_0	ebc_233_06628	35.1	584	375	4	17	597	18	600	2e-114	411
tmpseq_0	ebc_234_01953	37.27	542	323	3	72	597	60	600	9e-114	409
tmpseq_0	ebc_235_02118	63.88	598	215	1	1	597	1	598	0	809
tmpseq_0	ebc_236_03840	66.72	604	191	2	1	598	1	600	0	874
tmpseq_0	ebc_237_03855	72.33	600	165	1	1	599	1	600	0	923
tmpseq_0	ebc_238_03760	72.29	599	165	1	1	598	1	599	0	918
tmpseq_0	ebc_239_01377	68.44	583	183	1	18	599	18	600	0	842
tmpseq_0	ebc_24_01255	74.29	599	154	0	1	599	1	599	0	951
tmpseq_0	ebc_240_04069	72.17	600	166	1	1	599	1	600	0	922
tmpseq_0	ebc_242_01145	72.5	600	164	1	1	599	1	600	0	923
tmpseq_0	ebc_243_01445	38.18	537	329	3	64	598	66	601	2e-115	415
tmpseq_0	ebc_244_05401	37.45	542	322	3	72	597	60	600	5e-114	410
tmpseq_0	ebc_245_01358	38.29	538	327	3	62	598	68	601	1e-117	422
tmpseq_0	ebc_246_03510	35.56	585	366	5	17	594	23	603	3e-106	384
tmpseq_0	ebc_247_00356	38.25	536	326	3	62	596	68	599	6e-115	413
tmpseq_0	ebc_248_03146	38.2	534	325	3	62	594	68	597	3e-115	414
tmpseq_0	ebc_249_02469	38.2	534	325	3	62	594	68	597	3e-115	414
tmpseq_0	ebc_25_00499	58.24	601	249	2	1	599	1	601	0	752
tmpseq_0	ebc_250_01191	74.13	603	151	2	1	598	1	603	0	943
tmpseq_0	ebc_251_02461	68.67	600	183	2	1	599	1	596	0	879
tmpseq_0	ebc_252_02761	36.28	532	317	8	76	595	83	604	1e-103	375
tmpseq_0	ebc_252_03780	74.79	595	148	2	1	594	1	594	0	949
tmpseq_0	ebc_253_02387	71.17	600	172	1	1	599	1	600	0	912
tmpseq_0	ebc_254_01217	73.12	599	160	1	1	598	1	599	0	925
tmpseq_0	ebc_255_02055	73.31	607	152	2	1	598	1	606	0	939
tmpseq_0	ebc_256_00373	69.56	611	175	3	1	600	1	611	0	883
tmpseq_0	ebc_257_03470	71.6	595	168	1	1	594	1	595	0	901
tmpseq_0	ebc_258_02266	36.48	551	333	8	58	597	34	578	6e-101	367
tmpseq_0	ebc_258_03705	61.71	598	220	5	1	594	13	605	0	769
tmpseq_0	ebc_259_02886	60.54	598	229	4	1	595	1	594	0	768
tmpseq_0	ebc_26_00524	59.23	601	243	2	1	599	1	601	0	766
tmpseq_0	ebc_260_03633	60.3	602	232	4	1	599	1	598	0	776
tmpseq_0	ebc_261_00627	61.85	595	226	1	1	594	1	595	0	780
tmpseq_0	ebc_262_04011	60.57	601	233	4	1	597	1	601	0	771
tmpseq_0	ebc_263_01111	62.98	597	219	2	3	597	2	598	0	793
tmpseq_0	ebc_264_03031	37.25	596	352	9	17	598	304	891	3e-114	411
tmpseq_0	ebc_265_00582	61.75	604	223	4	1	600	1	600	0	786
tmpseq_0	ebc_266_03640	60.64	597	229	2	1	595	1	593	0	770
tmpseq_0	ebc_267_02503	59.14	580	236	1	18	596	17	596	0	744
tmpseq_0	ebc_268_03767	61.6	586	223	1	14	597	10	595	0	772
tmpseq_0	ebc_269_02235	61.6	586	223	1	14	597	10	595	0	772
tmpseq_0	ebc_27_02951	58.24	601	249	2	1	599	1	601	0	757
tmpseq_0	ebc_270_03161	63.04	598	214	3	1	596	4	596	0	788
tmpseq_0	ebc_271_02908	66.05	595	197	2	1	594	1	591	0	835
tmpseq_0	ebc_272_03057	62.2	582	219	1	15	595	11	592	0	777
tmpseq_0	ebc_273_04469	65.55	598	203	2	1	595	1	598	0	838
tmpseq_0	ebc_274_03305	35.56	585	373	4	17	598	24	607	2e-113	408
tmpseq_0	ebc_275_03125	35.56	585	373	4	17	598	24	607	2e-113	408
tmpseq_0	ebc_276_02953	35.56	585	373	4	17	598	24	607	2e-113	408
tmpseq_0	ebc_277_03642	35.56	585	373	4	17	598	24	607	2e-113	408
tmpseq_0	ebc_278_01745	60.23	596	232	2	1	595	1	592	0	759
tmpseq_0	ebc_279_01678	61.5	587	224	2	10	594	5	591	0	780
tmpseq_0	ebc_279_03374	37.15	533	320	8	69	597	62	583	2e-106	385
tmpseq_0	ebc_28_02613	66.06	601	198	3	1	599	1	597	0	844
tmpseq_0	ebc_280_02886	63.44	599	213	4	1	597	1	595	0	807
tmpseq_0	ebc_280_04130	38.06	536	322	6	63	594	63	592	5e-109	394
tmpseq_0	ebc_281_03102	65.48	588	201	2	11	596	16	603	0	815
tmpseq_0	ebc_282_02951	65.72	601	201	4	1	599	1	598	0	840
tmpseq_0	ebc_283_02844	68.86	533	164	2	69	599	3	535	0	792
tmpseq_0	ebc_284_03238	67.67	600	189	2	1	599	1	596	0	862
tmpseq_0	ebc_285_00771	57.19	598	251	2	1	594	1	597	0	745
tmpseq_0	ebc_286_00422	68.95	599	185	1	1	598	1	599	0	879
tmpseq_0	ebc_286_04289	37.16	549	321	9	58	594	32	568	3e-102	371
tmpseq_0	ebc_287_01884	68.56	598	187	1	2	598	5	602	0	877
tmpseq_0	ebc_288_00138	69.12	599	184	1	1	598	11	609	0	880
tmpseq_0	ebc_289_03587	58.02	586	245	1	15	599	11	596	0	736
tmpseq_0	ebc_290_03473	60.7	598	230	4	1	594	1	597	0	764
tmpseq_0	ebc_291_01911	60.2	588	231	2	15	600	11	597	0	762
tmpseq_0	ebc_292_01687	70.95	599	173	1	1	598	1	599	0	904
tmpseq_0	ebc_293_03262	65.44	599	202	2	1	598	1	595	0	839
tmpseq_0	ebc_294_03700	66.11	599	198	2	1	598	1	595	0	837
tmpseq_0	ebc_295_00377	64.66	597	210	1	1	596	1	597	0	809
tmpseq_0	ebc_296_02813	65.25	590	203	1	12	599	8	597	0	820
tmpseq_0	ebc_297_01890	76.32	435	103	0	165	599	1	435	0	716
tmpseq_0	ebc_299_03221	34.1	607	383	8	3	598	11	611	1e-110	399
tmpseq_0	ebc_30_00762	65.49	455	157	0	140	594	7	461	0	636
tmpseq_0	ebc_300_01150	60.6	599	225	3	2	594	13	606	0	769
tmpseq_0	ebc_301_00702	56.81	602	255	3	1	597	1	602	0	718
tmpseq_0	ebc_302_04468	61.33	587	221	2	14	594	20	606	0	776
tmpseq_0	ebc_303_01558	67.81	584	187	1	17	599	13	596	0	847
tmpseq_0	ebc_304_01265	73.8	603	153	2	1	598	1	603	0	942
tmpseq_0	ebc_305_02132	73.8	603	153	2	1	598	1	603	0	942
tmpseq_0	ebc_306_02107	73.8	603	153	2	1	598	1	603	0	942
tmpseq_0	ebc_307_01217	73.8	603	153	2	1	598	1	603	0	942
tmpseq_0	ebc_308_01217	73.8	603	153	2	1	598	1	603	0	942
tmpseq_0	ebc_309_02117	73.63	603	154	2	1	598	1	603	0	941
tmpseq_0	ebc_31_01961	60.74	596	233	1	1	595	1	596	0	769
tmpseq_0	ebc_310_02050	73.8	603	153	2	1	598	1	603	0	942
tmpseq_0	ebc_311_02061	73.63	603	154	2	1	598	1	603	0	938
tmpseq_0	ebc_312_02060	73.63	603	154	2	1	598	1	603	0	938
tmpseq_0	ebc_313_02058	73.63	603	154	2	1	598	1	603	0	938
tmpseq_0	ebc_314_02072	73.47	603	155	2	1	598	1	603	0	937
tmpseq_0	ebc_315_02079	73.47	603	155	2	1	598	1	603	0	937
tmpseq_0	ebc_316_00863	73.47	603	155	2	1	598	1	603	0	939
tmpseq_0	ebc_317_02103	73.63	603	154	2	1	598	1	603	0	941
tmpseq_0	ebc_318_02059	73.47	603	155	2	1	598	1	603	0	937
tmpseq_0	ebc_319_02069	73.63	603	154	2	1	598	1	603	0	941
tmpseq_0	ebc_32_02828	61.76	578	220	1	17	594	25	601	0	763
tmpseq_0	ebc_320_02029	73.63	603	154	2	1	598	1	603	0	941
tmpseq_0	ebc_321_01266	73.63	603	154	2	1	598	1	603	0	941
tmpseq_0	ebc_322_02958	67.55	604	186	4	2	600	3	601	0	847
tmpseq_0	ebc_323_00891	64.61	599	210	2	1	597	13	611	0	810
tmpseq_0	ebc_324_00885	64.55	598	211	1	1	597	1	598	0	815
tmpseq_0	ebc_325_01489	64.38	598	212	1	1	597	13	610	0	815
tmpseq_0	ebc_326_00335	60.27	589	233	1	13	600	12	600	0	777
tmpseq_0	ebc_327_01404	62.14	597	220	4	3	596	2	595	0	786
tmpseq_0	ebc_328_00985	64.15	597	211	3	3	596	2	598	0	807
tmpseq_0	ebc_329_00003	65.11	599	204	2	1	598	1	595	0	829
tmpseq_0	ebc_33_01725	62.94	599	220	2	1	597	1	599	0	796
tmpseq_0	ebc_330_00808	60.57	596	233	2	1	595	1	595	0	763
tmpseq_0	ebc_331_03940	76.42	598	141	0	1	598	1	598	0	955
tmpseq_0	ebc_332_03506	35.49	586	365	6	17	594	18	598	3e-113	407
tmpseq_0	ebc_333_02854	36.29	587	359	6	17	594	18	598	6e-115	413
tmpseq_0	ebc_334_02721	35.59	590	359	6	17	594	18	598	3e-113	407
tmpseq_0	ebc_336_03756	35.67	586	364	6	17	594	18	598	3e-113	407
tmpseq_0	ebc_337_03935	35.59	590	359	6	17	594	18	598	2e-113	408
tmpseq_0	ebc_338_00214	35.32	586	366	6	17	594	18	598	9e-113	406
tmpseq_0	ebc_339_02544	35.67	586	364	6	17	594	18	598	2e-113	408
tmpseq_0	ebc_34_01779	63.99	597	213	2	3	597	14	610	0	813
tmpseq_0	ebc_340_03680	35.59	590	359	6	17	594	18	598	7e-113	406
tmpseq_0	ebc_341_03993	35.59	590	359	6	17	594	18	598	3e-113	407
tmpseq_0	ebc_342_00228	35.49	586	365	6	17	594	18	598	1e-113	409
tmpseq_0	ebc_343_05077	35.59	590	359	6	17	594	18	598	3e-113	407
tmpseq_0	ebc_344_03831	35.76	590	358	6	17	594	18	598	1e-113	409
tmpseq_0	ebc_345_01058	35.59	590	359	6	17	594	18	598	2e-113	408
tmpseq_0	ebc_346_00336	35.42	590	360	6	17	594	18	598	4e-112	404
tmpseq_0	ebc_347_04076	35.59	590	359	6	17	594	18	598	3e-113	407
tmpseq_0	ebc_35_01445	61.07	578	224	1	18	594	26	603	0	756
tmpseq_0	ebc_352_00823	51.46	581	281	1	18	597	14	594	0	642
tmpseq_0	ebc_353_02034	56.63	581	251	1	18	597	14	594	0	712
tmpseq_0	ebc_354_02096	58.94	587	238	2	13	596	2	588	0	753
tmpseq_0	ebc_355_02450	62.81	597	220	2	3	597	2	598	0	790
tmpseq_0	ebc_356_00226	60.6	599	226	3	7	596	1	598	0	778
tmpseq_0	ebc_357_01434	61.71	585	220	4	17	597	13	597	0	747
tmpseq_0	ebc_358_01653	64.17	600	210	2	1	599	1	596	0	810
tmpseq_0	ebc_359_03319	35.38	585	374	4	17	598	24	607	2e-112	405
tmpseq_0	ebc_36_01367	64.05	598	214	1	1	597	13	610	0	808
tmpseq_0	ebc_360_02745	35.38	585	374	4	17	598	24	607	5e-113	407
tmpseq_0	ebc_361_02768	35.38	585	374	4	17	598	24	607	2e-112	405
tmpseq_0	ebc_362_02467	34.87	585	377	4	17	598	24	607	6e-111	400
tmpseq_0	ebc_363_02347	34.87	585	377	4	17	598	24	607	6e-111	400
tmpseq_0	ebc_364_02599	35.38	585	374	4	17	598	24	607	2e-112	405
tmpseq_0	ebc_365_02075	35.38	585	374	4	17	598	24	607	2e-112	405
tmpseq_0	ebc_366_02152	61.87	598	227	1	1	597	1	598	0	786
tmpseq_0	ebc_367_00766	69.69	584	176	1	17	599	13	596	0	869
tmpseq_0	ebc_37_01632	61.18	595	230	1	1	594	1	595	0	765
tmpseq_0	ebc_373_02023	68.15	584	185	1	17	599	13	596	0	851
tmpseq_0	ebc_374_00339	60.91	596	230	1	2	594	3	598	0	774
tmpseq_0	ebc_379_01620	59.13	597	239	2	1	596	1	593	0	753
tmpseq_0	ebc_38_00801	64.05	598	214	1	1	597	1	598	0	800
tmpseq_0	ebc_380_06895	59.03	598	240	2	1	597	1	594	0	750
tmpseq_0	ebc_381_00317	66.96	563	185	1	37	598	1	563	0	822
tmpseq_0	ebc_382_02939	66.83	597	194	1	1	597	1	593	0	866
tmpseq_0	ebc_383_01053	62.48	597	223	1	1	596	1	597	0	794
tmpseq_0	ebc_384_00108	60	595	233	2	1	594	1	591	0	756
tmpseq_0	ebc_385_02783	75.59	598	146	0	1	598	1	598	0	954
tmpseq_0	ebc_386_01374	63.62	580	210	1	19	597	18	597	0	783
tmpseq_0	ebc_387_01003	64.67	600	207	2	1	599	1	596	0	827
tmpseq_0	ebc_388_00680	39.59	538	319	5	65	598	66	601	4e-115	414
tmpseq_0	ebc_388_03512	38.52	514	300	7	93	595	133	641	7e-105	380
tmpseq_0	ebc_389_04053	71.5	600	170	1	1	599	1	600	0	910
tmpseq_0	ebc_39_00885	64.55	598	211	1	1	597	1	598	0	815
tmpseq_0	ebc_390_05298	37.99	537	327	4	60	594	71	603	5e-108	390
tmpseq_0	ebc_391_00117	62.1	599	224	2	1	596	1	599	0	778
tmpseq_0	ebc_392_03250	66.67	600	195	2	1	599	1	596	0	822
tmpseq_0	ebc_393_02283	38.45	580	342	9	24	594	16	589	2e-115	415
tmpseq_0	ebc_394_00220	39.77	528	306	6	72	594	75	595	6e-116	416
tmpseq_0	ebc_394_01735	39.77	528	306	6	72	594	75	595	6e-116	416
tmpseq_0	ebc_396_01651	64.66	597	210	1	1	596	1	597	0	809
tmpseq_0	ebc_397_01823	60	595	233	2	1	594	1	591	0	753
tmpseq_0	ebc_398_02719	61.69	590	225	1	12	600	8	597	0	771
tmpseq_0	ebc_399_02852	35.67	586	364	6	17	594	18	598	1e-113	409
tmpseq_0	ebc_40_01644	62.79	594	219	2	2	594	3	595	0	779
tmpseq_0	ebc_400_01875	35.67	586	364	6	17	594	18	598	1e-113	409
tmpseq_0	ebc_401_00908	63.67	589	212	2	11	597	23	611	0	803
tmpseq_0	ebc_402_01854	63.67	589	212	2	11	597	23	611	0	803
tmpseq_0	ebc_403_00908	63.67	589	212	2	11	597	23	611	0	803
tmpseq_0	ebc_404_01671	72.98	607	155	2	1	598	1	607	0	933
tmpseq_0	ebc_405_02101	62.2	582	218	2	18	597	22	603	0	763
tmpseq_0	ebc_406_01588	62.03	582	219	2	18	597	22	603	0	760
tmpseq_0	ebc_407_01373	62.03	582	219	2	18	597	22	603	0	760
tmpseq_0	ebc_408_00284	62.03	582	219	2	18	597	22	603	0	760
tmpseq_0	ebc_409_01190	62.2	582	218	2	18	597	22	603	0	763
tmpseq_0	ebc_41_02084	62.18	595	224	1	1	594	1	595	0	776
tmpseq_0	ebc_410_00293	60.97	579	225	1	17	594	13	591	0	773
tmpseq_0	ebc_411_01533	66.32	582	195	1	14	594	16	597	0	832
tmpseq_0	ebc_412_01762	67.92	583	186	1	17	598	17	599	0	829
tmpseq_0	ebc_413_00345	68.1	583	185	1	17	598	17	599	0	829
tmpseq_0	ebc_414_00726	68.1	583	185	1	17	598	17	599	0	828
tmpseq_0	ebc_415_03373	68.27	583	184	1	17	598	17	599	0	830
tmpseq_0	ebc_416_01583	68.56	598	184	2	2	598	5	599	0	856
tmpseq_0	ebc_417_02731	68.56	598	184	2	2	598	5	599	0	856
tmpseq_0	ebc_418_02761	68.73	598	183	2	2	598	5	599	0	857
tmpseq_0	ebc_419_04402	62.97	586	216	1	13	597	16	601	0	795
tmpseq_0	ebc_42_02213	67.87	582	186	1	19	599	15	596	0	854
tmpseq_0	ebc_420_00213	61.54	585	223	1	13	595	2	586	0	774
tmpseq_0	ebc_421_00839	65.87	583	198	1	17	598	13	595	0	834
tmpseq_0	ebc_422_01401	68.56	582	182	1	18	598	15	596	0	859
tmpseq_0	ebc_423_01434	58.98	590	242	0	9	598	12	601	0	759
tmpseq_0	ebc_424_00762	65.49	455	157	0	140	594	7	461	0	636
tmpseq_0	ebc_425_00582	61.87	577	220	0	18	594	24	600	0	772
tmpseq_0	ebc_426_03691	68.83	600	182	2	1	599	1	596	0	870
tmpseq_0	ebc_427_00571	67.67	600	191	2	1	598	1	599	0	852
tmpseq_0	ebc_429_01073	67.67	600	191	2	1	598	1	599	0	852
tmpseq_0	ebc_43_04093	68.21	582	184	1	19	599	15	596	0	855
tmpseq_0	ebc_430_02797	68.33	603	183	2	1	599	1	599	0	879
tmpseq_0	ebc_431_01854	68.49	603	182	2	1	599	1	599	0	883
tmpseq_0	ebc_432_03110	80.17	600	118	1	1	599	1	600	0	1014
tmpseq_0	ebc_433_01022	79.67	600	121	1	1	599	1	600	0	1012
tmpseq_0	ebc_434_00172	39.18	536	321	3	62	596	68	599	7e-117	419
tmpseq_0	ebc_435_01061	36.43	582	365	5	17	594	18	598	1e-113	409
tmpseq_0	ebc_436_01864	36.25	582	366	5	17	594	18	598	8e-113	406
tmpseq_0	ebc_437_02529	36.43	582	365	5	17	594	18	598	1e-113	409
tmpseq_0	ebc_438_00643	58	600	242	5	1	595	1	595	0	739
tmpseq_0	ebc_439_04344	69.52	607	175	4	1	598	1	606	0	879
tmpseq_0	ebc_44_01027	61.14	597	226	2	1	595	1	593	0	776
tmpseq_0	ebc_440_03831	69.36	607	176	4	1	598	1	606	0	880
tmpseq_0	ebc_441_00797	66.28	599	201	1	1	598	1	599	0	831
tmpseq_0	ebc_442_03578	66.28	599	201	1	1	598	1	599	0	831
tmpseq_0	ebc_445_00736	33.77	607	385	7	3	598	11	611	9e-109	392
tmpseq_0	ebc_446_00004	60.84	595	228	2	1	594	9	599	0	755
tmpseq_0	ebc_447_00995	61.17	600	232	1	1	599	1	600	0	787
tmpseq_0	ebc_448_02496	61.5	600	230	1	1	599	1	600	0	788
tmpseq_0	ebc_449_01040	61.33	600	231	1	1	599	1	600	0	788
tmpseq_0	ebc_45_01753	72.98	607	155	2	1	598	1	607	0	934
tmpseq_0	ebc_450_02828	61.76	578	220	1	17	594	25	601	0	763
tmpseq_0	ebc_451_03616	59.87	603	235	4	1	600	1	599	0	769
tmpseq_0	ebc_452_01259	60.73	601	232	4	1	597	1	601	0	773
tmpseq_0	ebc_453_03067	59.37	603	238	4	1	600	1	599	0	765
tmpseq_0	ebc_456_00268	59.7	603	236	4	1	600	1	599	0	765
tmpseq_0	ebc_457_02679	36.9	607	362	8	1	594	1	599	1e-113	409
tmpseq_0	ebc_46_01864	66.9	583	192	1	18	599	18	600	0	830
tmpseq_0	ebc_464_01513	74.45	595	151	1	1	594	1	595	0	933
tmpseq_0	ebc_464_04442	37.08	534	317	8	70	597	68	588	1e-107	389
tmpseq_0	ebc_466_02498	78.22	597	130	0	1	597	1	597	0	993
tmpseq_0	ebc_467_00043	37.94	535	327	3	62	595	68	598	9e-115	412
tmpseq_0	ebc_468_01864	66.9	583	192	1	18	599	18	600	0	830
tmpseq_0	ebc_469_02688	65.5	600	206	1	1	599	1	600	0	832
tmpseq_0	ebc_47_00339	60.91	596	230	1	2	594	3	598	0	774
tmpseq_0	ebc_470_05604	37.27	542	323	3	72	597	60	600	4e-114	410
tmpseq_0	ebc_472_00441	37.27	542	323	3	72	597	60	600	7e-114	409
tmpseq_0	ebc_473_02308	37.27	542	323	3	72	597	60	600	7e-114	409
tmpseq_0	ebc_474_01302	73.34	604	154	2	1	598	1	603	0	936
tmpseq_0	ebc_475_00652	74.79	595	148	2	1	594	1	594	0	949
tmpseq_0	ebc_475_03251	36.28	532	317	8	76	595	83	604	1e-103	375
tmpseq_0	ebc_476_01349	73.34	604	154	2	1	598	1	603	0	936
tmpseq_0	ebc_477_01298	73.34	604	154	2	1	598	1	603	0	936
tmpseq_0	ebc_478_01298	73.34	604	154	2	1	598	1	603	0	936
tmpseq_0	ebc_479_02538	73.34	604	154	2	1	598	1	603	0	936
tmpseq_0	ebc_48_02305	63.28	580	212	1	18	596	17	596	0	791
tmpseq_0	ebc_480_01236	73.84	604	151	2	1	598	1	603	0	940
tmpseq_0	ebc_481_01236	73.84	604	151	2	1	598	1	603	0	940
tmpseq_0	ebc_482_00437	73.34	604	154	2	1	598	1	603	0	936
tmpseq_0	ebc_483_02026	79.17	600	125	0	1	600	1	600	0	1008
tmpseq_0	ebc_484_03873	68	600	191	1	1	599	1	600	0	874
tmpseq_0	ebc_485_01452	68	600	191	1	1	599	1	600	0	874
tmpseq_0	ebc_486_01349	37.66	547	324	5	49	594	63	593	9e-112	402
tmpseq_0	ebc_487_01654	59.53	598	240	2	1	597	1	597	0	756
tmpseq_0	ebc_488_03637	68.03	588	187	1	13	599	9	596	0	856
tmpseq_0	ebc_489_02080	63.21	598	218	2	1	596	1	598	0	814
tmpseq_0	ebc_49_00659	60.33	600	235	2	1	597	1	600	0	766
tmpseq_0	ebc_490_00007	64.23	601	210	2	3	599	2	601	0	840
tmpseq_0	ebc_491_02375	68.37	588	185	1	13	599	8	595	0	847
tmpseq_0	ebc_492_01680	70.8	589	171	1	11	598	7	595	0	870
tmpseq_0	ebc_493_01364	75.08	598	148	1	1	597	1	598	0	957
tmpseq_0	ebc_494_00219	34.42	584	379	4	17	597	18	600	1e-109	395
tmpseq_0	ebc_495_03770	58.32	595	243	2	1	594	1	591	0	752
tmpseq_0	ebc_496_00769	57.31	595	249	2	1	594	1	591	0	728
tmpseq_0	ebc_497_00663	57.31	595	249	2	1	594	1	591	0	730
tmpseq_0	ebc_498_01503	57.31	595	249	2	1	594	1	591	0	728
tmpseq_0	ebc_499_01942	56.97	595	251	2	1	594	1	591	0	725
tmpseq_0	ebc_50_01109	60.07	596	229	3	10	600	6	597	0	752
tmpseq_0	ebc_500_01116	57.14	595	250	2	1	594	1	591	0	727
tmpseq_0	ebc_501_01747	62.27	599	225	1	1	598	1	599	0	798
tmpseq_0	ebc_502_03904	69.63	596	176	2	1	595	1	592	0	868
tmpseq_0	ebc_503_00127	77.46	599	135	0	1	599	1	599	0	999
tmpseq_0	ebc_504_01326	59.46	597	237	2	1	596	1	593	0	756
tmpseq_0	ebc_505_02126	64.62	585	206	1	13	596	16	600	0	812
tmpseq_0	ebc_506_01236	66.67	600	195	2	1	599	1	596	0	851
tmpseq_0	ebc_507_00934	65.44	599	203	1	1	599	1	595	0	841
tmpseq_0	ebc_508_00567	62.46	578	216	1	18	594	14	591	0	792
tmpseq_0	ebc_51_03381	55.69	589	254	4	12	598	129	712	0	696
tmpseq_0	ebc_510_01324	60.57	601	233	4	1	597	1	601	0	771
tmpseq_0	ebc_511_01564	59.57	601	241	2	1	599	1	601	0	768
tmpseq_0	ebc_512_01023	63.11	599	216	2	1	598	1	595	0	808
tmpseq_0	ebc_513_02763	61.27	599	224	5	1	595	1	595	0	773
tmpseq_0	ebc_514_00248	58.11	592	241	3	9	597	10	597	0	739
tmpseq_0	ebc_515_02237	59.6	599	235	3	1	596	1	595	0	768
tmpseq_0	ebc_516_00390	72.23	587	162	1	13	598	9	595	0	900
tmpseq_0	ebc_517_03506	59.93	599	233	3	1	596	1	595	0	766
tmpseq_0	ebc_518_01454	60.45	584	230	1	13	595	3	586	0	760
tmpseq_0	ebc_519_00117	62.52	595	222	1	1	594	1	595	0	773
tmpseq_0	ebc_52_02056	54.28	584	257	6	18	597	217	794	0	679
tmpseq_0	ebc_520_03334	63.93	596	210	2	1	595	1	592	0	806
tmpseq_0	ebc_521_00420	58.74	601	246	2	1	599	1	601	0	764
tmpseq_0	ebc_522_02487	67.66	606	188	2	1	598	4	609	0	878
tmpseq_0	ebc_523_02818	59.63	597	236	2	1	596	1	593	0	766
tmpseq_0	ebc_524_04603	36.07	585	353	5	27	594	23	603	5e-108	390
tmpseq_0	ebc_525_02193	66	597	198	2	1	596	1	593	0	835
tmpseq_0	ebc_526_01891	72.23	587	162	1	13	598	9	595	0	894
tmpseq_0	ebc_528_02185	70.67	600	175	1	1	599	1	600	0	912
tmpseq_0	ebc_529_00291	60.4	601	234	4	1	597	1	601	0	764
tmpseq_0	ebc_53_02023	68.15	584	185	1	17	599	13	596	0	851
tmpseq_0	ebc_530_00951	81.04	596	113	0	1	596	1	596	0	1028
tmpseq_0	ebc_531_00884	66.83	600	194	2	1	599	1	596	0	848
tmpseq_0	ebc_532_00864	66.67	600	195	2	1	599	1	596	0	847
tmpseq_0	ebc_533_00618	66.83	600	194	2	1	599	1	596	0	848
tmpseq_0	ebc_534_02071	49.16	592	294	3	8	594	6	595	4e-173	606
tmpseq_0	ebc_535_00047	34.83	600	371	9	7	597	1	589	3e-107	387
tmpseq_0	ebc_535_02682	58.54	603	242	4	3	597	2	604	0	739
tmpseq_0	ebc_536_01628	59.8	587	234	1	13	597	2	588	0	764
tmpseq_0	ebc_537_03992	60.57	596	230	3	1	594	1	593	0	767
tmpseq_0	ebc_538_03454	60.57	596	230	3	1	594	1	593	0	767
tmpseq_0	ebc_539_04566	60.82	582	227	1	17	597	13	594	0	759
tmpseq_0	ebc_54_01302	73.34	604	154	2	1	598	1	603	0	936
tmpseq_0	ebc_540_03152	58.03	598	249	2	1	597	1	597	0	744
tmpseq_0	ebc_541_02679	68.55	601	186	1	1	598	1	601	0	876
tmpseq_0	ebc_542_00584	59.39	591	237	2	7	594	1	591	0	756
tmpseq_0	ebc_543_01727	62.98	597	220	1	1	596	1	597	0	800
tmpseq_0	ebc_544_02604	35.71	588	358	8	17	594	17	594	2e-108	391
tmpseq_0	ebc_545_01556	35.71	588	358	8	17	594	17	594	2e-108	391
tmpseq_0	ebc_546_01828	59.73	586	225	2	14	599	10	584	0	743
tmpseq_0	ebc_546_02831	68.21	582	184	1	18	598	14	595	0	844
tmpseq_0	ebc_547_01202	66.5	600	200	1	1	599	4	603	0	867
tmpseq_0	ebc_548_01117	35.97	581	368	4	17	594	18	597	4e-114	410
tmpseq_0	ebc_549_01740	62.04	598	226	1	1	597	1	598	0	796
tmpseq_0	ebc_55_02213	73.8	603	153	2	1	598	1	603	0	942
tmpseq_0	ebc_550_01740	62.04	598	226	1	1	597	1	598	0	796
tmpseq_0	ebc_551_01110	59.77	599	239	2	1	597	4	602	0	754
tmpseq_0	ebc_552_00051	64.69	589	207	1	12	599	8	596	0	828
tmpseq_0	ebc_553_00685	60.1	604	237	4	1	600	1	604	0	766
tmpseq_0	ebc_554_02007	61.04	598	226	2	3	599	13	604	0	773
tmpseq_0	ebc_555_00851	58.74	601	239	3	1	600	1	593	0	757
tmpseq_0	ebc_556_00204	66.17	600	198	2	1	599	1	596	0	835
tmpseq_0	ebc_557_02920	61.49	579	222	1	17	594	13	591	0	773
tmpseq_0	ebc_558_02874	55.33	591	254	6	12	598	138	722	0	690
tmpseq_0	ebc_559_00107	65	600	205	2	1	599	1	596	0	829
tmpseq_0	ebc_559_02367	59.41	579	226	2	21	599	12	581	0	719
tmpseq_0	ebc_56_01064	73.63	603	154	2	1	598	1	603	0	941
tmpseq_0	ebc_560_02518	63.59	585	211	2	17	599	13	597	0	798
tmpseq_0	ebc_561_01237	70.81	603	171	3	1	598	1	603	0	900
tmpseq_0	ebc_562_00263	58.13	578	240	2	18	594	14	590	0	702
tmpseq_0	ebc_563_00829	57.43	599	249	2	2	599	3	596	0	734
tmpseq_0	ebc_564_00122	65.67	600	201	2	1	599	1	596	0	833
tmpseq_0	ebc_565_00154	65.67	600	201	2	1	599	1	596	0	833
tmpseq_0	ebc_566_00801	66.67	606	192	4	1	600	1	602	0	870
tmpseq_0	ebc_567_01593	62.81	597	220	2	3	597	2	598	0	791
tmpseq_0	ebc_568_00401	63.15	597	218	2	3	597	2	598	0	792
tmpseq_0	ebc_569_02029	61.73	588	224	1	14	600	10	597	0	782
tmpseq_0	ebc_57_02073	73.63	603	154	2	1	598	1	603	0	940
tmpseq_0	ebc_570_00375	68.44	583	183	1	17	598	16	598	0	860
tmpseq_0	ebc_571_02514	73.46	599	158	1	1	598	1	599	0	935
tmpseq_0	ebc_572_00735	65.22	601	201	3	7	599	1	601	0	827
tmpseq_0	ebc_573_03203	38	500	298	6	104	597	111	604	2e-103	375
tmpseq_0	ebc_573_05433	37.36	538	332	3	62	598	68	601	4e-115	414
tmpseq_0	ebc_574_01400	60.5	600	230	4	1	597	1	596	0	758
tmpseq_0	ebc_575_02340	67.5	600	190	2	1	599	1	596	0	863
tmpseq_0	ebc_576_03381	67.5	600	190	2	1	599	1	596	0	863
tmpseq_0	ebc_577_01217	61.34	595	229	1	1	594	1	595	0	778
tmpseq_0	ebc_578_00802	46.77	588	311	2	9	595	2	588	1e-170	598
tmpseq_0	ebc_579_01292	70.05	601	179	1	1	600	1	601	0	900
tmpseq_0	ebc_58_01819	72.56	605	159	2	1	599	1	604	0	924
tmpseq_0	ebc_580_03089	70	600	179	1	1	599	1	600	0	901
tmpseq_0	ebc_581_00038	63.71	598	216	1	1	597	1	598	0	810
tmpseq_0	ebc_582_00706	69.45	599	178	2	1	598	1	595	0	863
tmpseq_0	ebc_583_01653	62.98	597	220	1	1	596	1	597	0	791
tmpseq_0	ebc_584_00370	65.42	587	202	1	13	598	9	595	0	814
tmpseq_0	ebc_585_01695	65.42	587	202	1	13	598	9	595	0	814
tmpseq_0	ebc_586_01180	36.19	536	329	7	65	597	58	583	2e-107	388
tmpseq_0	ebc_586_01217	62.88	598	217	2	1	597	1	594	0	816
tmpseq_0	ebc_587_04244	64.91	587	205	1	13	598	9	595	0	813
tmpseq_0	ebc_588_04253	64.91	587	205	1	13	598	9	595	0	813
tmpseq_0	ebc_589_00399	35.91	596	344	10	18	594	16	592	5e-109	394
tmpseq_0	ebc_59_01783	65.1	596	202	3	1	594	1	592	0	839
tmpseq_0	ebc_590_00211	83.75	597	97	0	1	597	1	597	0	1051
tmpseq_0	ebc_591_00559	81.54	596	108	1	1	596	1	594	0	1027
tmpseq_0	ebc_592_04238	65.5	600	202	2	1	599	1	596	0	832
tmpseq_0	ebc_593_00772	62.26	583	218	2	17	597	33	615	0	768
tmpseq_0	ebc_594_03357	61.2	598	230	2	1	596	1	598	0	796
tmpseq_0	ebc_595_01051	61.2	598	230	2	1	596	1	598	0	796
tmpseq_0	ebc_596_01900	73.31	607	152	2	1	598	1	606	0	939
tmpseq_0	ebc_597_01951	73.6	606	152	2	1	598	1	606	0	939
tmpseq_0	ebc_598_01974	73.31	607	152	2	1	598	1	606	0	938
tmpseq_0	ebc_599_01974	73.31	607	152	2	1	598	1	606	0	938
tmpseq_0	ebc_60_00526	67.01	579	189	2	18	594	3	581	0	834
tmpseq_0	ebc_600_01974	73.31	607	152	2	1	598	1	606	0	938
tmpseq_0	ebc_601_01084	73.27	606	154	2	1	598	1	606	0	935
tmpseq_0	ebc_602_01925	73.6	606	152	2	1	598	1	606	0	939
tmpseq_0	ebc_603_01066	73.31	607	152	2	1	598	1	606	0	937
tmpseq_0	ebc_604_00626	61.1	599	229	2	1	595	1	599	0	780
tmpseq_0	ebc_604_02716	35.76	604	367	11	4	597	6	598	3e-109	394
tmpseq_0	ebc_605_01104	39	582	338	7	22	594	33	606	5e-119	427
tmpseq_0	ebc_606_00091	39	582	338	7	22	594	33	606	5e-119	427
tmpseq_0	ebc_607_00950	38.83	582	339	7	22	594	33	606	5e-119	427
tmpseq_0	ebc_608_00296	38.86	525	305	7	82	594	75	595	4e-103	374
tmpseq_0	ebc_608_03755	61.17	582	225	1	15	595	11	592	0	770
tmpseq_0	ebc_609_00594	69.97	596	174	2	1	595	1	592	0	884
tmpseq_0	ebc_61_02140	72	600	167	1	1	599	1	600	0	924
tmpseq_0	ebc_610_02331	61.43	586	224	2	12	595	8	593	0	772
tmpseq_0	ebc_611_01070	80.07	597	119	0	1	597	1	597	0	1016
tmpseq_0	ebc_612_02309	62.54	582	217	1	17	597	13	594	0	780
tmpseq_0	ebc_613_01513	59.9	581	232	1	18	597	20	600	0	752
tmpseq_0	ebc_614_02527	65.67	600	201	2	1	599	1	596	0	828
tmpseq_0	ebc_615_03644	63.06	601	217	2	1	596	1	601	0	801
tmpseq_0	ebc_616_00162	71.36	590	168	1	11	599	7	596	0	878
tmpseq_0	ebc_617_03579	61.66	579	221	1	17	594	13	591	0	774
tmpseq_0	ebc_618_00708	60.79	579	226	1	17	594	13	591	0	772
tmpseq_0	ebc_619_03221	72.21	583	160	2	14	594	14	596	0	902
tmpseq_0	ebc_62_01123	68.16	581	184	1	17	596	23	603	0	831
tmpseq_0	ebc_620_02934	55.61	597	263	2	4	599	21	616	0	717
tmpseq_0	ebc_621_02721	61.31	579	223	1	17	594	13	591	0	773
tmpseq_0	ebc_622_02272	63.87	595	214	1	1	594	1	595	0	791
tmpseq_0	ebc_623_00539	62.71	598	222	1	1	597	1	598	0	794
tmpseq_0	ebc_624_01640	68.34	597	185	1	7	599	3	599	0	875
tmpseq_0	ebc_625_02195	66.94	602	191	2	1	598	1	598	0	872
tmpseq_0	ebc_626_02148	58.94	587	240	1	11	596	7	593	0	753
tmpseq_0	ebc_627_02779	67.05	604	190	3	1	599	1	600	0	857
tmpseq_0	ebc_628_00089	63.88	598	214	2	1	596	1	598	0	813
tmpseq_0	ebc_629_00767	63.88	598	214	2	1	596	1	598	0	813
tmpseq_0	ebc_63_01556	68.03	585	186	1	17	600	23	607	0	843
tmpseq_0	ebc_630_02320	67	603	191	2	1	599	1	599	0	858
tmpseq_0	ebc_631_00468	63.59	585	212	1	13	596	9	593	0	795
tmpseq_0	ebc_631_02320	38.09	533	321	7	68	594	67	596	2e-106	385
tmpseq_0	ebc_632_00823	62.69	579	214	2	19	595	17	595	0	784
tmpseq_0	ebc_633_03498	65.64	582	199	1	18	598	15	596	0	833
tmpseq_0	ebc_634_00410	76.79	599	139	0	1	599	1	599	0	981
tmpseq_0	ebc_635_00333	61.87	577	220	0	18	594	26	602	0	765
tmpseq_0	ebc_636_01071	61.87	577	220	0	18	594	26	602	0	765
tmpseq_0	ebc_638_04052	68.26	586	185	1	14	598	10	595	0	849
tmpseq_0	ebc_639_04063	68.26	586	185	1	14	598	10	595	0	849
tmpseq_0	ebc_64_01533	66.32	582	195	1	14	594	16	597	0	832
tmpseq_0	ebc_640_01927	65.44	599	202	2	1	598	1	595	0	839
tmpseq_0	ebc_641_00735	59.8	612	214	5	17	597	13	623	0	747
tmpseq_0	ebc_642_01052	59.8	612	214	5	17	597	13	623	0	747
tmpseq_0	ebc_643_01150	59.8	612	214	5	17	597	13	623	0	747
tmpseq_0	ebc_644_01144	63.18	584	214	1	17	599	21	604	0	784
tmpseq_0	ebc_645_01627	63.18	584	214	1	17	599	21	604	0	784
tmpseq_0	ebc_646_00685	61.41	596	225	3	1	594	1	593	0	778
tmpseq_0	ebc_646_02399	37.27	593	351	11	11	597	6	583	4e-114	410
tmpseq_0	ebc_647_01367	64.05	598	214	1	1	597	13	610	0	808
tmpseq_0	ebc_648_00818	36.76	544	329	5	63	595	73	612	2e-102	371
tmpseq_0	ebc_648_01660	67.05	607	193	1	1	600	1	607	0	875
tmpseq_0	ebc_649_02731	69.69	584	176	1	17	599	13	596	0	869
tmpseq_0	ebc_650_00453	69.69	584	176	1	17	599	13	596	0	869
tmpseq_0	ebc_651_00925	68.78	599	186	1	1	598	11	609	0	875
tmpseq_0	ebc_651_03946	37.06	545	317	11	63	594	39	570	6e-101	367
tmpseq_0	ebc_652_00060	59.39	586	235	2	13	595	2	587	0	758
tmpseq_0	ebc_653_03600	35.56	585	366	5	17	594	23	603	3e-106	384
tmpseq_0	ebc_654_01122	64.4	587	203	3	19	599	1	587	0	795
tmpseq_0	ebc_655_00628	65.17	600	204	2	1	599	1	596	0	838
tmpseq_0	ebc_656_00523	68.34	597	185	1	7	599	3	599	0	879
tmpseq_0	ebc_656_03008	38.55	498	294	6	104	594	119	611	5e-102	370
tmpseq_0	ebc_657_00397	59.57	601	241	2	1	599	1	601	0	769
tmpseq_0	ebc_658_00070	62.37	598	224	1	1	597	1	598	0	797
tmpseq_0	ebc_659_01417	39.74	546	312	3	69	598	57	601	5e-119	427
tmpseq_0	ebc_66_02863	71.5	600	170	1	1	599	1	600	0	916
tmpseq_0	ebc_660_02582	68.43	586	184	1	15	599	11	596	0	865
tmpseq_0	ebc_661_01054	68.33	600	185	2	1	599	1	596	0	863
tmpseq_0	ebc_662_02185	69.24	582	178	1	18	598	14	595	0	857
tmpseq_0	ebc_663_02145	69.24	582	178	1	18	598	14	595	0	857
tmpseq_0	ebc_664_03237	59.97	597	234	2	1	596	1	593	0	770
tmpseq_0	ebc_665_01556	67.66	603	187	2	1	599	1	599	0	874
tmpseq_0	ebc_666_02429	57.41	587	246	2	13	595	2	588	0	744
tmpseq_0	ebc_667_01779	63.99	597	213	2	3	597	14	610	0	813
tmpseq_0	ebc_668_00801	64.05	598	214	1	1	597	1	598	0	800
tmpseq_0	ebc_669_03227	35.67	586	364	6	17	594	18	598	2e-113	408
tmpseq_0	ebc_67_00331	63.99	586	209	2	17	600	13	598	0	809
tmpseq_0	ebc_670_02336	68.17	597	187	2	3	598	5	599	0	848
tmpseq_0	ebc_671_01615	67.52	588	189	2	13	598	9	596	0	845
tmpseq_0	ebc_672_02843	40	580	337	9	22	594	23	598	1e-119	429
tmpseq_0	ebc_673_02797	59.8	597	235	2	1	596	1	593	0	763
tmpseq_0	ebc_674_00425	59.8	597	235	2	1	596	1	593	0	763
tmpseq_0	ebc_675_02983	61.47	597	225	2	1	596	1	593	0	782
tmpseq_0	ebc_676_00239	61.47	597	225	2	1	596	1	593	0	782
tmpseq_0	ebc_677_03086	67.41	583	189	1	17	598	2	584	0	837
tmpseq_0	ebc_678_01725	62.94	599	220	2	1	597	1	599	0	796
tmpseq_0	ebc_679_01615	60.3	597	232	2	1	596	1	593	0	761
tmpseq_0	ebc_68_00213	61.54	585	223	1	13	595	2	586	0	774
tmpseq_0	ebc_680_02242	60.3	597	232	2	1	596	1	593	0	761
tmpseq_0	ebc_682_00916	61.37	598	226	2	1	597	1	594	0	781
tmpseq_0	ebc_683_00395	39.05	525	309	5	72	594	93	608	3e-115	414
tmpseq_0	ebc_684_00985	60.91	596	228	2	1	595	1	592	0	761
tmpseq_0	ebc_685_03680	39.83	580	339	8	22	594	23	599	6e-123	440
tmpseq_0	ebc_686_03285	58.05	584	238	4	17	595	23	604	0	709
tmpseq_0	ebc_687_01445	61.07	578	224	1	18	594	26	603	0	756
tmpseq_0	ebc_688_01639	68.74	595	181	2	1	594	1	591	0	868
tmpseq_0	ebc_689_04962	67.18	588	192	1	13	599	9	596	0	836
tmpseq_0	ebc_69_00839	65.87	583	198	1	17	598	13	595	0	834
tmpseq_0	ebc_690_01096	60.71	593	226	1	14	599	3	595	0	780
tmpseq_0	ebc_691_01767	60.71	593	226	1	14	599	3	595	0	780
tmpseq_0	ebc_692_01091	69.95	599	179	1	1	599	1	598	0	905
tmpseq_0	ebc_693_00755	47.11	588	309	2	9	595	2	588	2e-170	597
tmpseq_0	ebc_694_02207	65.83	600	200	2	1	599	1	596	0	826
tmpseq_0	ebc_695_02829	65.83	600	200	2	1	599	1	596	0	826
tmpseq_0	ebc_696_01840	65.83	600	200	2	1	599	1	596	0	826
tmpseq_0	ebc_697_02205	65.83	600	200	2	1	599	1	596	0	826
tmpseq_0	ebc_698_00360	65.83	600	200	2	1	599	1	596	0	826
tmpseq_0	ebc_699_02315	65.83	600	200	2	1	599	1	596	0	826
tmpseq_0	ebc_70_01017	64.68	586	206	1	14	598	10	595	0	821
tmpseq_0	ebc_700_01100	65.83	600	200	2	1	599	1	596	0	826
tmpseq_0	ebc_701_00138	38.22	539	318	4	62	594	68	597	4e-117	421
tmpseq_0	ebc_702_00136	38.4	539	317	4	62	594	68	597	2e-117	422
tmpseq_0	ebc_703_01645	38.22	539	318	4	62	594	68	597	4e-117	421
tmpseq_0	ebc_704_02258	36.21	602	362	7	11	594	1	598	8e-112	403
tmpseq_0	ebc_705_03299	36.21	602	362	7	11	594	1	598	8e-112	403
tmpseq_0	ebc_706_01453	59.27	599	239	3	1	594	1	599	0	762
tmpseq_0	ebc_707_00403	60.62	579	227	1	17	594	13	591	0	762
tmpseq_0	ebc_708_01318	59.24	579	235	1	17	594	13	591	0	746
tmpseq_0	ebc_709_00470	36.8	587	360	8	17	594	19	603	9e-111	399
tmpseq_0	ebc_71_00352	66.28	599	198	2	1	598	1	596	0	853
tmpseq_0	ebc_710_02461	38.13	535	325	5	64	594	67	599	2e-114	412
tmpseq_0	ebc_711_00828	63.99	586	209	2	17	600	13	598	0	806
tmpseq_0	ebc_712_03833	69.23	611	175	2	1	598	1	611	0	885
tmpseq_0	ebc_713_03855	59.93	594	233	3	3	594	2	592	0	762
tmpseq_0	ebc_714_03291	69.5	600	181	2	1	599	1	599	0	880
tmpseq_0	ebc_715_00605	69.5	600	181	2	1	599	1	599	0	880
tmpseq_0	ebc_716_02171	74.29	599	154	0	1	599	1	599	0	954
tmpseq_0	ebc_717_03990	74.12	599	155	0	1	599	1	599	0	952
tmpseq_0	ebc_718_03223	65.75	584	199	1	17	599	13	596	0	829
tmpseq_0	ebc_719_02361	65.75	584	199	1	17	599	13	596	0	829
tmpseq_0	ebc_72_03219	60.57	596	234	1	1	595	1	596	0	768
tmpseq_0	ebc_720_01551	36.31	537	338	4	64	598	77	611	1e-109	395
tmpseq_0	ebc_721_00096	61.82	584	222	1	17	599	22	605	0	763
tmpseq_0	ebc_722_00608	64.53	592	204	2	14	599	10	601	0	815
tmpseq_0	ebc_723_03449	35.21	585	375	4	17	598	24	607	4e-113	407
tmpseq_0	ebc_724_02483	34.93	584	376	4	17	597	18	600	1e-113	409
tmpseq_0	ebc_725_04046	35.1	584	375	4	17	597	18	600	3e-114	411
tmpseq_0	ebc_726_04656	35.1	584	375	4	17	597	18	600	3e-114	411
tmpseq_0	ebc_727_05326	35.1	584	375	4	17	597	18	600	3e-114	411
tmpseq_0	ebc_728_00990	59.3	597	238	2	1	596	1	593	0	763
tmpseq_0	ebc_729_01355	61.59	604	223	2	1	599	1	600	0	777
tmpseq_0	ebc_73_01767	68	600	191	1	1	599	1	600	0	874
tmpseq_0	ebc_730_01499	61.59	604	223	2	1	599	1	600	0	777
tmpseq_0	ebc_731_03135	74.83	600	150	1	1	599	1	600	0	944
tmpseq_0	ebc_732_01000	68.6	605	181	3	1	600	1	601	0	883
tmpseq_0	ebc_733_02020	68.93	605	179	3	1	600	1	601	0	888
tmpseq_0	ebc_734_00299	63.5	600	214	2	1	599	1	596	0	806
tmpseq_0	ebc_735_01950	67.47	581	188	1	17	596	28	608	0	840
tmpseq_0	ebc_736_03162	67.41	583	189	1	18	599	18	600	0	824
tmpseq_0	ebc_737_00876	67.24	583	190	1	18	599	18	600	0	821
tmpseq_0	ebc_738_03409	56.33	600	257	2	1	596	1	599	0	728
tmpseq_0	ebc_739_02276	59.3	597	236	4	1	594	1	593	0	745
tmpseq_0	ebc_74_01121	67.33	600	195	1	1	599	1	600	0	863
tmpseq_0	ebc_740_00136	56.06	594	258	3	6	597	22	614	0	717
tmpseq_0	ebc_741_00655	56.06	594	258	3	6	597	22	614	0	717
tmpseq_0	ebc_742_00429	56.06	594	258	3	6	597	22	614	0	717
tmpseq_0	ebc_744_00498	55.44	597	264	2	4	599	21	616	0	716
tmpseq_0	ebc_745_01938	55.44	597	264	2	4	599	21	616	0	716
tmpseq_0	ebc_746_01203	55.44	597	264	2	4	599	21	616	0	716
tmpseq_0	ebc_747_03876	55.44	597	264	2	4	599	21	616	0	716
tmpseq_0	ebc_748_00810	67.81	584	187	1	17	599	13	596	0	847
tmpseq_0	ebc_749_01680	60.6	599	229	4	1	596	1	595	0	777
tmpseq_0	ebc_750_03642	69.97	606	174	3	1	598	1	606	0	882
tmpseq_0	ebc_751_01311	62.4	601	224	2	1	600	1	600	0	788
tmpseq_0	ebc_752_01056	64.49	597	211	1	1	596	1	597	0	805
tmpseq_0	ebc_753_00110	57.98	595	244	3	1	594	1	590	0	735
tmpseq_0	ebc_77_02320	67	603	191	2	1	599	1	599	0	858
tmpseq_0	ebc_78_02493	65.02	606	201	2	1	599	1	602	0	865
tmpseq_0	ebc_79_03980	67.11	596	190	1	10	599	6	601	0	875
tmpseq_0	ebc_80_01129	68.51	597	184	2	7	599	3	599	0	872
tmpseq_0	ebc_81_01615	60.3	597	232	2	1	596	1	593	0	761
tmpseq_0	ebc_82_01854	68.49	603	182	2	1	599	1	599	0	883
tmpseq_0	ebc_83_01548	67.18	582	191	0	18	599	33	614	0	850
tmpseq_0	ebc_84_02787	66.06	604	196	3	1	599	1	600	0	848
tmpseq_0	ebc_85_00688	66.78	605	191	4	1	599	1	601	0	867
tmpseq_0	ebc_87_00127	79.97	599	120	0	1	599	1	599	0	1021
tmpseq_0	ebc_88_01191	79.63	599	122	0	1	599	1	599	0	1015
tmpseq_0	ebc_89_01921	88.65	599	68	0	1	599	1	599	0	1110
tmpseq_0	ebc_90_02839	69.36	607	176	4	1	598	1	606	0	880
tmpseq_0	ebc_91_01327	100	600	0	0	1	600	1	600	0	1229
tmpseq_0	ebc_92_01137	67.5	600	190	2	1	599	1	596	0	827
tmpseq_0	ebc_93_01725	68.95	583	180	1	17	598	13	595	0	848
tmpseq_0	ebc_94_03691	68.83	600	182	2	1	599	1	596	0	870
tmpseq_0	ebc_95_00453	69.69	584	176	1	17	599	13	596	0	869
tmpseq_0	ebc_96_01513	74.45	595	151	1	1	594	1	595	0	933
tmpseq_0	ebc_96_04442	37.08	534	317	8	70	597	68	588	1e-107	389
tmpseq_0	ebc_97_01376	64.65	594	206	1	1	594	1	590	0	826
tmpseq_0	ebc_98_03099	64.84	583	204	1	17	598	2	584	0	792
tmpseq_0	ebc_99_02425	64.33	600	209	2	1	599	1	596	0	812
